# Supplementary material for: Bis[μ-N′-isobutyryl-1-oxidonaphtha­lene-2-carbohydrazidato(3-)]dipyridine­tricopper(II)
Source: Acta Crystallogr Sect E Struct Rep Online. 2009 Mar 25;65(Pt 4):m435. doi: 10.1107/S1600536809009003 (PMC2968934; doi:10.1107/S1600536809009003)
Supplement: Supplementary file 2 [file e-65-0m435-Isup2.hkl]

# 
# h,k,l, Fc-squared, Fo-squared, sigma(Fo-squared) and status flag 
# 
data_I
_shelx_title ' 070828a in C2/c' 
_shelx_refln_list_code          4 
_shelx_F_calc_maximum      439.88 
_exptl_crystal_F_000      1812.00 
_reflns_d_resolution_high  0.8406 
 
loop_ 
 _symmetry_equiv_pos_as_xyz 
 'x, y, z' 
 '-x, y, -z+1/2' 
 'x+1/2, y+1/2, z' 
 '-x+1/2, y+1/2, -z+1/2' 
 '-x, -y, -z' 
 'x, -y, z-1/2' 
 '-x+1/2, -y+1/2, -z' 
 'x+1/2, -y+1/2, z-1/2' 
 
_cell_length_a    23.6612 
_cell_length_b    13.0521 
_cell_length_c    13.3142 
_cell_angle_alpha  90.000 
_cell_angle_beta  113.684 
_cell_angle_gamma  90.000 
 
_shelx_F_squared_multiplier     1.000 
 
loop_ 
 _refln_index_h 
 _refln_index_k 
 _refln_index_l 
 _refln_F_squared_calc 
 _refln_F_squared_meas 
 _refln_F_squared_sigma 
 _refln_observed_status 
   2   0   0    69463.48    71492.15   1735.27 o 
   4   0   0    35151.21    35876.48    883.08 o 
   6   0   0    31583.24    31670.20    801.86 o 
   8   0   0     1421.25     1570.00    104.55 o 
  10   0   0    24712.41    21960.24    611.06 o 
  12   0   0    31588.33    32238.71    872.32 o 
  14   0   0      927.42     1027.85    127.43 o 
  16   0   0    65470.31    68423.58   1765.92 o 
  18   0   0      197.18      150.99    116.21 o 
  20   0   0     1478.64     1506.42    196.06 o 
  22   0   0     3802.06     3737.75    276.59 o 
   1   1   0    32754.25    40545.38    745.76 o 
   3   1   0      703.22      764.20     31.07 o 
   5   1   0    23523.38    24300.40    438.20 o 
   7   1   0      529.03      505.82     52.05 o 
   9   1   0      146.30       98.06     74.23 o 
  11   1   0     6835.15     6574.26    199.26 o 
  13   1   0      154.18      138.48     54.09 o 
  15   1   0     3145.86     2824.55    143.57 o 
  17   1   0    26010.64    27086.26    570.26 o 
  19   1   0     3337.50     3337.60    175.92 o 
  21   1   0      508.32      348.84     73.31 o 
  23   1   0      167.29      -40.49    138.18 o 
   0   2   0   144314.31   174635.42   2123.56 o 
   2   2   0     2387.10     2370.14     56.31 o 
   4   2   0     6051.55     6761.96    363.63 o 
   6   2   0    13758.21    15203.86    419.50 o 
   8   2   0      523.02      343.80     33.45 o 
  10   2   0     3014.54     2718.87     83.41 o 
  12   2   0     1559.98     1675.53     76.46 o 
  14   2   0     5348.34     5502.02    143.10 o 
  16   2   0    22954.42    23589.16    534.76 o 
  18   2   0      296.14      265.78     69.47 o 
  20   2   0       58.68      -37.98     71.98 o 
  22   2   0      303.00      327.36    155.57 o 
  24   2   0      678.59      636.20    173.87 o 
   1   3   0   119088.03   145633.75   4623.91 o 
   3   3   0    12236.52    14890.03    262.35 o 
   5   3   0    15803.97    16183.00    857.82 o 
   7   3   0     1176.10     1282.17     94.61 o 
   9   3   0      429.31      366.50     38.61 o 
  11   3   0    26673.70    26486.72   1103.84 o 
  13   3   0     1278.72     1132.06     69.17 o 
  15   3   0     7435.53     7736.78    184.53 o 
  17   3   0    22934.21    23569.11   1722.11 o 
  19   3   0     1125.38     1181.20    119.73 o 
  21   3   0     1882.14     1950.68    242.48 o 
  23   3   0       39.15      -95.19     91.78 o 
  25   3   0       44.59      -58.11    141.38 o 
   0   4   0   110713.90   130765.68   1585.78 o 
   2   4   0     7410.73     7709.29    266.07 o 
   4   4   0     9713.34    10625.98    197.63 o 
   6   4   0      243.48      184.22     26.05 o 
   8   4   0     6791.90     6413.56    350.62 o 
  10   4   0     2689.58     2509.55    177.73 o 
  12   4   0     4584.38     4011.97    188.60 o 
  14   4   0     4862.98     4963.00    239.46 o 
  16   4   0     4534.82     4293.84    353.92 o 
  18   4   0     1574.43     1614.63    128.71 o 
  20   4   0       64.70      -11.44    139.55 o 
  22   4   0      858.96      792.80    167.57 o 
  24   4   0      868.72     1059.88    207.04 o 
   1   5   0     3146.90     3442.22     98.32 o 
   3   5   0    30980.69    32576.03   1851.75 o 
   5   5   0      945.68      978.31     58.66 o 
   7   5   0     3263.92     3677.57    198.98 o 
   9   5   0     5785.49     5319.17    322.88 o 
  11   5   0     5596.07     5355.40    317.27 o 
  13   5   0    13501.64    13536.60   1233.91 o 
  15   5   0       97.06       46.06    120.79 o 
  17   5   0      103.46       37.78     76.01 o 
  19   5   0      556.24      578.55    171.58 o 
  21   5   0      631.92      529.31    188.16 o 
  23   5   0      365.35      334.91    162.43 o 
   0   6   0     7354.32     7747.41    155.59 o 
   2   6   0      761.83      883.43     55.49 o 
   4   6   0     4613.66     4502.36     95.91 o 
   6   6   0     6151.67     6482.94    263.55 o 
   8   6   0       20.75      -18.82     39.87 o 
  10   6   0      279.96      155.87     46.47 o 
  12   6   0      789.99      773.39     73.08 o 
  14   6   0      254.01       35.03    106.83 o 
  16   6   0     6919.65     7335.14    554.67 o 
  18   6   0      491.24      383.50     96.96 o 
  20   6   0      181.71       94.25    132.45 o 
  22   6   0      895.29      948.04    489.22 o 
   1   7   0     3166.15     3418.16     65.91 o 
   3   7   0    10069.41    10221.15    310.97 o 
   5   7   0        0.17      -37.61     25.08 o 
   7   7   0      849.98      684.10     92.93 o 
   9   7   0    11772.33    13244.22    887.00 o 
  11   7   0      312.32      259.67     60.74 o 
  13   7   0     5428.77     5478.97    275.01 o 
  15   7   0      700.17      555.72     97.10 o 
  17   7   0      125.97       39.59     85.79 o 
  19   7   0     2645.85     2388.65    247.31 o 
  21   7   0        3.65     -143.47    100.23 o 
  23   7   0      447.47      462.72    131.47 o 
   0   8   0     1156.21     1108.74     72.28 o 
   2   8   0     8233.71     8347.37    188.97 o 
   4   8   0     1615.74     1632.29     50.49 o 
   6   8   0     2341.06     2576.58    148.54 o 
   8   8   0    26690.12    30281.68   1998.08 o 
  10   8   0     1825.46     1895.05    121.82 o 
  12   8   0      697.39      639.13     83.91 o 
  14   8   0     4802.26     4620.36    160.70 o 
  16   8   0       82.90       -0.40     64.89 o 
  18   8   0      424.14      567.15    226.25 o 
  20   8   0      971.44     1315.35    150.81 o 
  22   8   0      524.78      489.17    202.22 o 
   1   9   0      872.11      845.50     50.35 o 
   3   9   0      582.67      408.35     52.20 o 
   5   9   0      106.28       70.77     43.38 o 
   7   9   0      413.83      374.10     57.91 o 
   9   9   0     1064.71     1249.03     87.02 o 
  11   9   0        2.71       -1.79     48.11 o 
  13   9   0      716.15      665.51    102.10 o 
  15   9   0        6.33      -80.93     53.96 o 
  17   9   0      167.05      160.24    143.56 o 
  19   9   0       15.79       -4.55    100.81 o 
  21   9   0       26.10     -125.24    105.49 o 
   0  10   0       93.84       44.83     53.29 o 
   2  10   0      785.42      836.10     70.93 o 
   4  10   0     1903.35     1981.51     98.32 o 
   6  10   0     1474.07     1578.81    110.57 o 
   8  10   0    15043.73    16821.48    834.64 o 
  10  10   0     2885.05     3218.39    172.84 o 
  12  10   0      599.95      582.55     72.73 o 
  14  10   0     1063.27     1111.30     88.16 o 
  16  10   0      508.20      697.00    140.36 o 
  18  10   0      860.79     1051.72    144.81 o 
   1  11   0      607.82      736.26    122.53 o 
   3  11   0     5499.89     5833.29    217.51 o 
   5  11   0        1.76      -76.41     57.38 o 
   7  11   0     1182.96     1399.77     92.24 o 
   9  11   0     9306.46     9772.86    401.59 o 
  11  11   0      916.02      805.28     77.63 o 
  13  11   0     3508.66     3792.91    235.84 o 
  15  11   0        1.73      -52.12     83.43 o 
  17  11   0      505.46      604.16    129.70 o 
   0  12   0     2547.35     2340.38    259.20 o 
   2  12   0       42.55      -61.82     95.81 o 
   4  12   0       12.37      -92.90     61.93 o 
   6  12   0      912.99     1053.21    106.48 o 
   8  12   0      114.14      109.82     72.93 o 
  10  12   0      653.99      786.76     82.87 o 
  12  12   0       19.61       57.23     65.50 o 
  14  12   0      143.06       79.78     80.35 o 
  16  12   0      413.21      464.70    100.50 o 
   1  13   0      100.79      -76.03    102.02 o 
   3  13   0     1087.21     1142.40    182.09 o 
   5  13   0      862.51      776.36    131.17 o 
   7  13   0     1059.48     1108.68    103.22 o 
   9  13   0      160.58      114.89     86.25 o 
  11  13   0      782.38      615.78    102.00 o 
  13  13   0      717.88      671.17    129.83 o 
   0  14   0       21.80       28.14    171.57 o 
   2  14   0      624.02      708.43    150.68 o 
   4  14   0       58.89        0.01    111.75 o 
   6  14   0       85.32       76.61    110.70 o 
   8  14   0      606.61      668.71    140.43 o 
  10  14   0      248.46      133.60     84.78 o 
   1  15   0      419.44      261.92    143.65 o 
   3  15   0       53.01     -123.96    116.70 o 
   5  15   0     1032.25     1221.35    181.12 o 
 -25   1   1        7.71     -159.69    158.08 o 
 -23   1   1       75.08      -89.77     86.26 o 
 -21   1   1     2553.52     2589.77    170.85 o 
 -19   1   1     9088.64     9431.78    281.19 o 
 -17   1   1    21318.19    21647.02    764.57 o 
 -15   1   1     9390.70     9608.43    258.77 o 
 -13   1   1     4436.78     4293.61    194.69 o 
 -11   1   1    15359.83    14483.04    423.35 o 
  -9   1   1      532.57      523.47     60.05 o 
  -7   1   1     9020.20     9020.70    272.70 o 
  -5   1   1     2771.66     2910.37     48.36 o 
  -3   1   1    22966.10    26305.41    415.27 o 
  -1   1   1    80101.16    88914.38   1842.57 o 
   1   1   1    77559.91    81221.70   2629.55 o 
   3   1   1     8561.41     8887.00    110.79 o 
   5   1   1     8068.74     7111.41    204.07 o 
   7   1   1     1797.30     2404.85    158.26 o 
   9   1   1     1357.73     1448.61    140.57 o 
  11   1   1    23066.19    21487.59    432.83 o 
  13   1   1     2786.61     2659.08    126.00 o 
  15   1   1     4404.25     4059.50    497.25 o 
  17   1   1    11530.94    11759.78    312.97 o 
  21   1   1     3626.20     3801.99    175.19 o 
  23   1   1      406.75      342.00    145.96 o 
 -26   2   1     1756.55     2199.77    193.13 o 
 -24   2   1       22.62      -52.85    106.38 o 
 -22   2   1      417.12      547.48    112.73 o 
 -20   2   1      411.36      224.18     92.10 o 
 -18   2   1     3747.25     3661.33    133.50 o 
 -16   2   1    38169.00    38631.52    830.50 o 
 -14   2   1       17.46      -35.14     36.56 o 
 -12   2   1     3622.03     3530.33    139.89 o 
 -10   2   1     7836.04     7055.79    181.15 o 
  -8   2   1      654.51      660.38     34.63 o 
  -6   2   1    13517.47    13408.43    277.13 o 
  -4   2   1     4940.35     5360.91    101.39 o 
  -2   2   1     1586.88     1764.88     61.57 o 
   0   2   1    58973.73    69748.20   1002.86 o 
   2   2   1    16377.96    18415.82    402.96 o 
   4   2   1     2227.38     1970.97     45.69 o 
   6   2   1     7755.31     7561.31    187.44 o 
   8   2   1       85.93       42.50     27.38 o 
  10   2   1     8607.28     8437.30    169.39 o 
  12   2   1     2263.51     2057.25     85.22 o 
  14   2   1      600.17      471.04     90.16 o 
  16   2   1    47551.68    51324.65    870.06 o 
  18   2   1     1471.06     1558.82    126.64 o 
  20   2   1      465.83      401.71    121.02 o 
  22   2   1     1538.02     1788.36    162.47 o 
  24   2   1       99.76      -98.69    102.82 o 
 -25   3   1      642.82      598.12    241.92 o 
 -23   3   1      133.01      147.77    100.64 o 
 -21   3   1       13.66      -93.50     81.81 o 
 -19   3   1     7164.40     7341.96    255.02 o 
 -17   3   1      168.77       52.76     53.48 o 
 -15   3   1      454.07      400.76     58.78 o 
 -13   3   1     8205.83     8185.97    339.15 o 
 -11   3   1        2.01      -33.12     29.97 o 
  -9   3   1      748.77      580.30     47.02 o 
  -7   3   1     2712.96     2858.04     62.38 o 
  -5   3   1     6910.36     7207.56    164.85 o 
  -3   3   1     1540.38     1585.34     51.17 o 
  -1   3   1   170115.78   202325.16   5397.98 o 
   1   3   1    16057.84    19839.44    282.86 o 
   3   3   1       49.47       13.11     19.48 o 
   5   3   1     3817.11     3776.59    212.23 o 
   7   3   1     3216.30     3012.64    180.05 o 
   9   3   1     6540.28     6252.92    233.92 o 
  11   3   1        2.58       13.26     38.18 o 
  13   3   1     4851.62     4377.27    124.78 o 
  15   3   1     2850.90     2636.64    127.69 o 
  17   3   1     5045.01     5098.02    200.51 o 
  19   3   1     4043.54     4074.96    248.22 o 
  21   3   1      164.20      193.13     74.88 o 
  23   3   1      125.68       -2.80    106.96 o 
 -24   4   1     1808.68     1962.87    184.00 o 
 -22   4   1     1524.36     1512.16    155.42 o 
 -20   4   1       81.75      -15.06     85.88 o 
 -18   4   1     5862.09     6286.15    295.78 o 
 -16   4   1    22899.29    23442.53   1345.39 o 
 -14   4   1     3390.49     3357.92    183.54 o 
 -12   4   1       73.40       16.22     25.81 o 
 -10   4   1    33546.61    35359.34   1174.02 o 
  -8   4   1    25741.45    28800.04    919.25 o 
  -6   4   1     8816.39     8318.70    222.76 o 
  -4   4   1       10.95       23.63     22.35 o 
  -2   4   1    46450.52    52203.40   1902.83 o 
   0   4   1   193498.28   226210.50   2451.36 o 
   2   4   1      899.13      839.17     39.01 o 
   4   4   1       56.13        2.37     23.95 o 
   6   4   1     7171.18     7237.70    367.02 o 
   8   4   1     5598.49     5090.28    154.82 o 
  10   4   1     3153.82     3010.90    149.51 o 
  12   4   1     1083.65     1015.15     89.09 o 
  14   4   1     7530.39     7354.41    342.14 o 
  16   4   1     8530.59     8489.20    358.03 o 
  18   4   1      190.77      138.86    108.66 o 
  20   4   1      336.45      236.13     81.00 o 
  22   4   1     1683.65     1747.90    192.48 o 
  24   4   1     1062.85     1292.43    190.22 o 
 -25   5   1      478.96      306.99    141.49 o 
 -23   5   1      124.20       32.34     96.88 o 
 -21   5   1     3021.56     3075.19    190.96 o 
 -19   5   1      796.23      976.25    131.32 o 
 -17   5   1    10494.52    10878.71    861.35 o 
 -15   5   1     3206.29     2963.28    339.95 o 
 -13   5   1      830.37      837.71     50.99 o 
 -11   5   1      518.86      421.37     38.90 o 
  -9   5   1     9974.12    10400.13    337.97 o 
  -7   5   1     1377.16     1313.60     48.80 o 
  -5   5   1     5436.28     5628.47    215.79 o 
  -3   5   1     1311.03     1298.99     38.77 o 
  -1   5   1    14462.02    15854.02    323.17 o 
   1   5   1    10245.16    10900.18    316.74 o 
   3   5   1      114.16      112.19     22.70 o 
   5   5   1     5904.56     6265.75    217.37 o 
   7   5   1     9293.70    10072.64    493.27 o 
   9   5   1      140.75      253.26     56.72 o 
  11   5   1     2761.79     2499.38    164.95 o 
  13   5   1      100.67       47.35     79.38 o 
  15   5   1     6564.55     5574.14    279.79 o 
  17   5   1     1971.55     2079.71    153.35 o 
  19   5   1      335.55      226.89     81.96 o 
  21   5   1       61.87      -59.45    114.82 o 
  23   5   1      810.56     1040.11    189.11 o 
 -24   6   1     2181.39     2521.34    211.01 o 
 -22   6   1      443.46      406.93    127.02 o 
 -20   6   1     1356.23     1609.47    156.82 o 
 -18   6   1    11329.39    11351.91    728.88 o 
 -16   6   1     1646.60     1416.23    177.09 o 
 -14   6   1     5874.42     5575.32    343.48 o 
 -12   6   1     5003.39     5403.27    294.18 o 
 -10   6   1     4237.06     4230.15    191.79 o 
  -8   6   1    31187.28    35176.05   1325.93 o 
  -6   6   1     4553.31     4594.71    168.26 o 
  -4   6   1     7685.83     8369.93    165.98 o 
  -2   6   1    21313.48    24239.88    474.03 o 
   0   6   1       42.10      143.44     36.37 o 
   2   6   1     4978.81     4533.06    189.78 o 
   4   6   1       38.14       21.31     31.82 o 
   6   6   1     1199.46     1298.46     69.47 o 
   8   6   1    29018.38    31865.46   1442.29 o 
  10   6   1      507.71      504.64     57.77 o 
  12   6   1      320.95      358.06     78.58 o 
  14   6   1    13055.06    13720.83   1761.35 o 
  16   6   1      497.44      477.65     88.35 o 
  18   6   1      514.08      648.40     97.55 o 
  20   6   1      106.56      -21.88    127.69 o 
  22   6   1      129.51       17.52    143.73 o 
 -23   7   1      753.41      719.86    300.14 o 
 -21   7   1     1073.80     1030.22    143.83 o 
 -19   7   1     2602.60     2449.34    290.83 o 
 -17   7   1       11.91       14.68     82.97 o 
 -15   7   1      106.13       24.02     53.09 o 
 -13   7   1     3017.92     2737.82    123.53 o 
 -11   7   1     1906.99     1927.95    110.34 o 
  -9   7   1      469.13      537.31     57.16 o 
  -7   7   1     5129.47     5189.16    288.74 o 
  -5   7   1     6538.42     6931.67    190.80 o 
  -3   7   1    22972.18    25548.59    533.03 o 
  -1   7   1     1689.05     1912.20     51.01 o 
   1   7   1     8827.61     9770.36    176.36 o 
   3   7   1     5644.28     6108.27    192.58 o 
   5   7   1     3751.17     3985.00    197.78 o 
   7   7   1      244.01      293.16     54.68 o 
   9   7   1    12426.09    14368.53    520.87 o 
  11   7   1     1971.02     2003.75    177.71 o 
  13   7   1     4702.46     4937.61    494.17 o 
  15   7   1       68.64      -48.57     70.02 o 
  17   7   1      817.25      814.49    109.10 o 
  19   7   1      297.62      316.74    134.40 o 
  21   7   1      275.39      374.64    162.07 o 
 -22   8   1       20.02       25.85    138.86 o 
 -20   8   1     1110.18     1160.40    153.82 o 
 -18   8   1       62.48       81.17    103.12 o 
 -16   8   1      269.24      159.35     73.34 o 
 -14   8   1      863.72      899.60     79.64 o 
 -12   8   1      274.46      170.40     55.97 o 
 -10   8   1     1809.24     1951.06    100.91 o 
  -8   8   1     1786.64     1729.95    119.55 o 
  -6   8   1      655.54      651.09     47.58 o 
  -4   8   1     1190.02     1224.98     72.34 o 
  -2   8   1     4040.44     4310.52     79.93 o 
   0   8   1        5.96      -30.80     29.89 o 
   2   8   1     2672.71     2577.56    102.29 o 
   4   8   1      620.68      507.09     43.28 o 
   6   8   1        5.55      -66.46     44.30 o 
   8   8   1     7351.33     7737.58    322.42 o 
  10   8   1     1514.08     1502.56     91.02 o 
  12   8   1      202.48      182.24     60.81 o 
  14   8   1      526.97      521.71     91.21 o 
  16   8   1        4.64      -65.59     74.26 o 
  18   8   1      720.05      775.25    160.02 o 
  20   8   1      176.62      149.50    106.16 o 
 -21   9   1       72.83     -149.12    155.68 o 
 -19   9   1     3333.64     3113.42    288.03 o 
 -17   9   1      390.29      164.93    112.88 o 
 -15   9   1      102.76       70.08     76.40 o 
 -13   9   1     4563.49     4721.02    374.36 o 
 -11   9   1     1854.96     1778.92     95.75 o 
  -9   9   1     7056.52     7882.59    394.20 o 
  -7   9   1     5465.46     5786.42    297.60 o 
  -5   9   1     1876.27     1819.02     77.85 o 
  -3   9   1    16978.45    19732.00    408.54 o 
  -1   9   1      196.12      219.01     39.46 o 
   1   9   1        2.50      -45.76     30.51 o 
   3   9   1    10867.52    11529.42    587.01 o 
   5   9   1     2162.60     2314.78    248.38 o 
   7   9   1     9411.81    10557.17    544.96 o 
   9   9   1     2350.24     2487.26    137.62 o 
  11   9   1      986.91      937.69    119.89 o 
  13   9   1     4840.26     5065.83    206.01 o 
  15   9   1      527.99      465.36     96.60 o 
  17   9   1        1.34      -18.67     70.90 o 
  19   9   1     1769.57     2299.12    223.27 o 
 -20  10   1       48.04      -38.98    118.36 o 
 -18  10   1      852.37     1198.13    386.04 o 
 -16  10   1        0.72      -83.62     86.14 o 
 -14  10   1      197.65      134.13     69.12 o 
 -12  10   1       67.08       86.01     64.38 o 
 -10  10   1      141.60       70.24     62.49 o 
  -8  10   1     2015.69     2043.80    151.01 o 
  -6  10   1        0.14      -68.91     45.94 o 
  -4  10   1      720.81      750.54     93.59 o 
  -2  10   1      900.38      973.87     65.97 o 
   0  10   1      296.55      330.50     49.92 o 
   2  10   1      795.18      909.97     74.15 o 
   4  10   1       54.84       68.99     56.10 o 
   6  10   1      125.39       84.13     58.02 o 
   8  10   1     2311.12     2520.49    127.82 o 
  10  10   1     1844.23     1965.17     97.15 o 
  12  10   1        4.44      -60.28     53.30 o 
  14  10   1     1251.58     1364.17    197.75 o 
  16  10   1        1.07     -101.18     69.58 o 
  18  10   1      186.60       88.35    103.68 o 
 -17  11   1      260.30      281.04     91.07 o 
 -15  11   1       82.97       71.37     80.27 o 
 -13  11   1      639.93      674.41     81.23 o 
 -11  11   1      866.36      937.19     84.26 o 
  -9  11   1      991.59     1090.58     85.69 o 
  -7  11   1        2.58      -24.08     56.70 o 
  -5  11   1      893.69      884.63     72.38 o 
  -3  11   1     1662.38     1765.90    101.96 o 
  -1  11   1      991.14     1234.48    140.09 o 
   1  11   1       37.42      -38.72     72.39 o 
   3  11   1     2392.68     2501.48    119.14 o 
   5  11   1      947.20     1097.12     87.47 o 
   7  11   1       41.80       31.25     64.04 o 
   9  11   1      896.20      867.46     88.53 o 
  11  11   1     1785.82     1857.66    174.66 o 
  13  11   1      375.20      275.89     70.89 o 
  15  11   1        0.78       44.98     78.42 o 
  17  11   1      102.80      104.02    102.46 o 
 -16  12   1       22.11      -53.92     87.07 o 
 -14  12   1      532.94      634.64    132.94 o 
 -12  12   1       40.78       27.01     65.75 o 
 -10  12   1      138.58       82.35     67.39 o 
  -8  12   1     4853.98     5184.84    187.52 o 
  -6  12   1      370.09      306.63     66.65 o 
  -4  12   1      214.05       24.63     77.66 o 
  -2  12   1     2323.01     2554.05    191.27 o 
   0  12   1     1190.34     1294.99    156.25 o 
   2  12   1     2098.88     2220.85    168.51 o 
   4  12   1      521.78      502.83     98.99 o 
   6  12   1      379.40      346.12     76.38 o 
   8  12   1     4010.46     3989.32    321.56 o 
  10  12   1        8.00      -88.89     65.57 o 
  12  12   1       38.02      -53.59     68.19 o 
  14  12   1     1186.32     1178.42    186.11 o 
 -13  13   1       68.21       23.93     83.20 o 
 -11  13   1       62.67       40.07     68.90 o 
  -9  13   1      782.58      834.64     94.40 o 
  -7  13   1      776.33      710.50    110.75 o 
  -5  13   1       76.87      -79.28    111.49 o 
  -3  13   1        6.66     -155.51    103.68 o 
  -1  13   1      976.76      954.34    145.16 o 
   1  13   1      149.50       94.12    107.77 o 
   3  13   1      379.51      350.07    126.03 o 
   5  13   1       22.00      -57.80     84.04 o 
   7  13   1     1426.59     1341.81    108.55 o 
   9  13   1        2.31      -73.59     73.12 o 
  11  13   1      561.97      413.60     87.86 o 
  13  13   1       12.74     -112.77     75.18 o 
 -10  14   1      787.14      719.09    115.05 o 
  -8  14   1      659.34      694.04    152.76 o 
  -6  14   1      865.06     1051.88    157.75 o 
  -4  14   1        0.97     -116.40    117.93 o 
  -2  14   1       20.92        5.02    119.96 o 
   0  14   1      571.56      565.52    139.03 o 
   2  14   1       41.57      -86.88    108.64 o 
   4  14   1        8.15      -19.63    121.13 o 
   6  14   1     1101.88     1332.29    204.18 o 
   8  14   1      338.29      401.27    112.89 o 
  10  14   1      378.33      260.81     86.03 o 
  -7  15   1       97.85     -177.26    118.17 o 
  -5  15   1      108.58       -1.13    127.66 o 
  -3  15   1      451.23      374.67    147.73 o 
  -1  15   1      163.56      -59.75    117.66 o 
   1  15   1        1.03     -178.26    118.84 o 
   3  15   1      858.95     1066.27    172.42 o 
   5  15   1      285.76      292.65    142.17 o 
 -24   0   2      962.17      704.81    184.62 o 
 -22   0   2     1974.39     2018.42    148.96 o 
 -20   0   2     2361.09     2505.66    147.04 o 
 -18   0   2     3899.08     3832.49    182.33 o 
 -16   0   2    42414.45    44747.54    850.64 o 
 -14   0   2      107.22       45.51     46.11 o 
 -12   0   2     1455.25     1392.64     88.52 o 
 -10   0   2    20834.00    19473.61    385.88 o 
  -8   0   2    16100.09    17320.13    337.99 o 
  -6   0   2     4045.30     3919.43    103.12 o 
  -4   0   2    19115.90    18863.52    534.42 o 
  -2   0   2     2089.71     2059.93     51.17 o 
   0   0   2    68077.38    64509.90   1548.36 o 
   2   0   2    27390.26    27075.91    671.46 o 
   4   0   2     2361.63     2506.70    110.50 o 
   6   0   2    24049.77    23426.87    438.12 o 
   8   0   2    10650.13     9766.45    432.62 o 
  10   0   2    12210.40    11227.15    362.73 o 
  12   0   2     3389.74     2816.36    126.06 o 
  14   0   2     5919.11     5557.00    178.01 o 
  16   0   2     3676.62     3853.68    155.53 o 
  18   0   2      513.12      502.39     88.11 o 
  24   0   2      107.72       49.18    118.27 o 
 -25   1   2      164.11     -184.39    159.46 o 
 -23   1   2       58.87      -12.76     69.56 o 
 -21   1   2      334.88      234.67     77.11 o 
 -19   1   2      706.63      643.44     92.75 o 
 -17   1   2     5140.87     5094.78    130.55 o 
 -15   1   2     4553.84     4588.54    115.60 o 
 -13   1   2      204.26      236.28     37.89 o 
 -11   1   2      358.15      598.19     45.68 o 
  -9   1   2    13953.23    15434.23    220.49 o 
  -7   1   2       20.70       26.52     11.93 o 
  -5   1   2    14373.82    15031.65    249.22 o 
  -3   1   2     3830.64     4105.54     77.61 o 
  -1   1   2      330.37      344.46     31.73 o 
   1   1   2     4219.49     4058.14    133.16 o 
   3   1   2     4362.92     4309.86    102.95 o 
   5   1   2     4716.22     4753.83     98.68 o 
   7   1   2     8184.91     8340.21    199.61 o 
   9   1   2      261.47      208.26     72.81 o 
  11   1   2     6809.01     6409.55    126.83 o 
  13   1   2      541.30      593.97     51.69 o 
  15   1   2     7330.18     6711.65    144.96 o 
  17   1   2      366.57      358.20     56.41 o 
  19   1   2       81.56       36.23     56.41 o 
  21   1   2      656.29      592.36     84.72 o 
  23   1   2      944.79      798.38    161.06 o 
 -26   2   2      692.95      837.51    176.15 o 
 -24   2   2     1161.17     1266.87    163.45 o 
 -22   2   2     1093.84     1078.97    132.13 o 
 -20   2   2      205.40       -7.63     62.94 o 
 -18   2   2     7766.19     7368.65    141.66 o 
 -16   2   2    14362.04    14579.25    214.73 o 
 -14   2   2     2372.72     2263.61     67.05 o 
 -12   2   2       85.94       19.71     23.78 o 
 -10   2   2     2825.89     2388.82     91.05 o 
  -8   2   2    10276.72    10490.35    158.82 o 
  -6   2   2     6244.85     6396.35     82.22 o 
  -4   2   2     4421.47     4731.98    118.50 o 
  -2   2   2    69535.55    78731.07   1891.73 o 
   0   2   2    18178.34    18590.49    225.08 o 
   2   2   2    15346.51    15600.08    352.43 o 
   4   2   2     1975.78     2032.12     79.61 o 
   6   2   2    14492.48    15079.99    216.19 o 
   8   2   2    41983.83    46792.83    535.10 o 
  10   2   2     1453.14     1451.47     54.35 o 
  12   2   2      378.37      331.02     38.95 o 
  14   2   2    11485.82    11247.74    178.30 o 
  16   2   2     6977.02     7231.44    242.61 o 
  18   2   2     1029.63      954.08     94.79 o 
  20   2   2        2.31      -84.10     61.92 o 
  22   2   2      818.97      824.56    101.10 o 
 -25   3   2       28.45     -166.26    110.84 o 
 -23   3   2       36.50     -129.92     86.61 o 
 -21   3   2     2336.23     2520.89    170.20 o 
 -19   3   2      123.08       13.15     65.01 o 
 -17   3   2     4501.58     4370.77    118.23 o 
 -15   3   2     9535.43     9699.86    201.78 o 
 -13   3   2       17.34      -36.07     24.05 o 
 -11   3   2    10731.42    10024.24    215.81 o 
  -9   3   2     4954.55     5167.95     78.61 o 
  -7   3   2      796.56      850.95     53.38 o 
  -5   3   2    46848.84    50603.88   1572.57 o 
  -3   3   2    66503.00    75630.20   2590.75 o 
  -1   3   2   107098.14   119833.44   3680.75 o 
   1   3   2     8246.25     8542.10    127.11 o 
   3   3   2     1455.08     1648.06     60.30 o 
   5   3   2    10206.51     9654.91    376.31 o 
   7   3   2    20120.30    22448.18    309.59 o 
   9   3   2     7597.90     8577.56    150.46 o 
  11   3   2    26414.06    25338.14    413.53 o 
  13   3   2     4035.37     3897.24    109.33 o 
  15   3   2     4120.31     4029.28    175.91 o 
  17   3   2     3840.20     3978.48    148.73 o 
  19   3   2      279.98      225.73     77.48 o 
  21   3   2     3850.02     3467.73    152.81 o 
  23   3   2      980.23     1061.51    165.97 o 
 -26   4   2      483.20      583.73    136.76 o 
 -24   4   2      878.73      904.11    152.14 o 
 -22   4   2      156.94      184.15    100.78 o 
 -20   4   2       99.24       26.85     87.66 o 
 -18   4   2    14299.75    14161.29    784.36 o 
 -16   4   2     1036.14      908.86     80.80 o 
 -14   4   2     5213.72     4925.78    116.78 o 
 -12   4   2       42.95      -24.73     20.53 o 
 -10   4   2    15459.80    17167.11    469.22 o 
  -8   4   2      921.07      784.32     41.05 o 
  -6   4   2      389.41      395.85     29.45 o 
  -4   4   2      314.26      162.73     24.44 o 
  -2   4   2   159732.59   177950.31   4757.13 o 
   0   4   2     8301.16     9241.26    222.87 o 
   2   4   2    11155.94    12534.46    269.30 o 
   4   4   2      167.41      137.51     27.78 o 
   6   4   2     1326.22     1253.57    127.56 o 
   8   4   2    19464.78    20998.89    811.52 o 
  10   4   2     2671.23     2531.28     85.89 o 
  12   4   2      525.94      504.17     65.89 o 
  14   4   2     2568.12     2479.75    118.24 o 
  16   4   2     1950.96     1929.28    122.35 o 
  18   4   2      936.86     1051.39    104.05 o 
  20   4   2      279.03      263.88     88.91 o 
  22   4   2      382.90      412.05    120.16 o 
 -25   5   2      475.53      274.26    215.15 o 
 -23   5   2       95.64       93.72    108.65 o 
 -21   5   2     2353.66     2260.99    233.64 o 
 -19   5   2    19734.43    20723.24   1218.46 o 
 -17   5   2        4.07       -0.88     82.12 o 
 -15   5   2      553.13      459.26     65.87 o 
 -13   5   2     6356.32     5800.14    257.23 o 
 -11   5   2    10422.96    10977.16    487.94 o 
  -9   5   2     4401.67     4633.59    141.08 o 
  -7   5   2    10351.25    10566.05    339.78 o 
  -5   5   2     7550.44     7772.38    311.84 o 
  -3   5   2    60724.02    67660.51   2392.33 o 
  -1   5   2        9.81        3.70     32.18 o 
   1   5   2     2727.16     2680.37     79.62 o 
   3   5   2     8582.81     8844.45    368.36 o 
   5   5   2    12192.11    13442.95    543.69 o 
   7   5   2     5559.31     6126.43    218.17 o 
   9   5   2    11564.36    11767.73    371.81 o 
  11   5   2     5911.04     5651.23    211.59 o 
  13   5   2     7124.32     6759.91    186.05 o 
  15   5   2     5134.11     5217.37    173.98 o 
  17   5   2     6158.68     6258.78    196.37 o 
  19   5   2     2509.04     2560.30    141.71 o 
  21   5   2      866.06      822.13    108.92 o 
 -24   6   2      194.09      198.70    122.32 o 
 -22   6   2      660.49      490.69    148.36 o 
 -20   6   2      430.73      293.61    110.35 o 
 -18   6   2      231.59      264.91    129.02 o 
 -16   6   2     3611.88     3621.79    241.47 o 
 -14   6   2       29.52      -24.62     40.84 o 
 -12   6   2      307.33      260.38     39.98 o 
 -10   6   2     9363.04     9812.45    370.59 o 
  -8   6   2     1603.94     1559.47     69.04 o 
  -6   6   2     1929.56     1699.70    112.87 o 
  -4   6   2      324.61      348.35     34.76 o 
  -2   6   2     4221.13     4462.59     89.87 o 
   0   6   2     8451.19     9087.58    135.68 o 
   2   6   2     1382.29     1583.82     90.64 o 
   4   6   2       41.51      -21.06     43.30 o 
   6   6   2    17565.16    20380.44    879.41 o 
   8   6   2     8786.99     9216.62    347.74 o 
  10   6   2      953.14      917.68     82.16 o 
  12   6   2      107.03       98.21     61.28 o 
  14   6   2     1321.91     1365.73    124.45 o 
  16   6   2     8720.84     8940.50    241.29 o 
  18   6   2       43.50      -34.80     75.64 o 
  20   6   2       91.73       99.24     89.53 o 
  22   6   2     1132.89     1164.76    185.68 o 
 -23   7   2      254.85      141.27    122.36 o 
 -21   7   2       72.75       34.78    107.05 o 
 -19   7   2     7051.96     7423.50    555.47 o 
 -17   7   2     1329.92     1274.42    138.25 o 
 -15   7   2      125.63       10.60     63.78 o 
 -13   7   2     5531.95     5410.89    340.84 o 
 -11   7   2      874.38      946.70     69.95 o 
  -9   7   2     6396.26     6322.47    311.11 o 
  -7   7   2     3189.45     3241.75    155.27 o 
  -5   7   2        4.79      -34.34     22.89 o 
  -3   7   2     2961.20     2902.55     78.60 o 
  -1   7   2    50627.57    57570.04    665.00 o 
   1   7   2      562.17      640.87     40.73 o 
   3   7   2    13967.29    15447.54    852.07 o 
   5   7   2     1016.79     1135.35     80.12 o 
   7   7   2    11167.60    12021.32    362.82 o 
   9   7   2     6028.35     6246.95    209.09 o 
  11   7   2       12.57      -22.52     56.86 o 
  13   7   2      957.10      903.49     95.48 o 
  15   7   2     5733.69     5532.61    298.92 o 
  17   7   2       25.42      -30.92     75.95 o 
  19   7   2     2213.87     2165.90    173.32 o 
  21   7   2       11.83        5.23    125.12 o 
 -22   8   2      103.85      -24.77    102.95 o 
 -20   8   2       36.25      -49.33    101.36 o 
 -18   8   2     9669.05    10472.65    739.52 o 
 -16   8   2      913.79      908.32     97.37 o 
 -14   8   2     4518.29     4708.02    319.18 o 
 -12   8   2       48.89       -8.26     47.44 o 
 -10   8   2      519.82      458.85     62.25 o 
  -8   8   2    14054.48    14994.64    533.98 o 
  -6   8   2        5.02      -35.34     34.61 o 
  -4   8   2      744.01      733.10     43.75 o 
  -2   8   2    47389.40    51745.32   1104.49 o 
   0   8   2     7072.08     7302.05    114.87 o 
   2   8   2     2614.97     2612.45     91.90 o 
   4   8   2     4256.05     4398.64    307.64 o 
   6   8   2     1357.89     1478.34    151.39 o 
   8   8   2    17207.06    18507.94    715.91 o 
  10   8   2        9.57       15.07     51.16 o 
  12   8   2     1006.00     1035.54    136.29 o 
  14   8   2     4411.18     4633.43    308.06 o 
  16   8   2        4.76       -4.94     78.16 o 
  18   8   2      100.52      117.48     90.27 o 
  20   8   2      977.02     1041.37    171.83 o 
 -21   9   2      206.08       72.77    132.91 o 
 -19   9   2     1571.70     1599.47    173.59 o 
 -17   9   2      720.56      745.69    106.10 o 
 -15   9   2        2.56      -89.70     66.18 o 
 -13   9   2       10.76      -74.11     56.31 o 
 -11   9   2      307.45      307.38     64.21 o 
  -9   9   2      768.24      651.89     82.31 o 
  -7   9   2     1389.99     1451.06    144.89 o 
  -5   9   2        9.14      -56.70     37.80 o 
  -3   9   2        7.47      -63.81     49.32 o 
  -1   9   2      171.25      134.84     36.95 o 
   1   9   2      327.98      236.74     61.41 o 
   3   9   2      418.46      418.46     69.61 o 
   5   9   2      643.24      592.72     78.92 o 
   7   9   2        2.25      -48.45     62.68 o 
   9   9   2       25.49      -22.79     62.90 o 
  11   9   2        9.85      -64.80     57.63 o 
  13   9   2      487.89      548.10    100.14 o 
  15   9   2       55.66       45.33     83.60 o 
  17   9   2     1681.86     1590.95    230.38 o 
  19   9   2       41.11      149.95    154.76 o 
 -20  10   2      671.54      494.09    142.93 o 
 -18  10   2     1637.85     1899.95    252.23 o 
 -16  10   2      331.63      373.98     93.66 o 
 -14  10   2     2092.16     2579.51    257.04 o 
 -12  10   2      573.26      637.51     80.06 o 
 -10  10   2      243.11      225.15     64.72 o 
  -8  10   2    10115.04    11078.88    653.65 o 
  -6  10   2      963.25      795.17     91.48 o 
  -4  10   2        2.17       22.47     52.38 o 
  -2  10   2     3858.53     4257.81    106.83 o 
   0  10   2      457.34      421.68     52.18 o 
   2  10   2     2509.69     2629.71    147.49 o 
   4  10   2     1237.82     1332.92    108.07 o 
   6  10   2      206.46      178.81     74.30 o 
   8  10   2     4312.33     4429.18    235.30 o 
  10  10   2      196.27      103.77     75.24 o 
  12  10   2        0.21     -105.84     70.56 o 
  14  10   2     2843.62     3150.45    315.48 o 
  16  10   2       33.42      -63.50     87.91 o 
  18  10   2      656.73      609.21    217.57 o 
 -19  11   2      979.10      952.91    150.55 o 
 -17  11   2      218.85       89.19    100.86 o 
 -15  11   2        0.51      -98.69     95.65 o 
 -13  11   2     1812.67     2068.92    252.04 o 
 -11  11   2       31.18      -25.90     71.74 o 
  -9  11   2      393.26      197.89    128.92 o 
  -7  11   2     3052.96     3275.81    127.52 o 
  -5  11   2     1000.98     1090.20     82.62 o 
  -3  11   2     5079.67     5207.25    179.29 o 
  -1  11   2      139.67       40.95     77.04 o 
   1  11   2       60.54      -11.13     75.36 o 
   3  11   2     3445.46     3900.02    131.67 o 
   5  11   2      512.72      399.80     69.27 o 
   7  11   2     1185.66     1149.59    209.36 o 
   9  11   2     1105.51     1290.61    120.01 o 
  11  11   2      134.68       94.82     83.35 o 
  13  11   2      704.14      728.35    105.80 o 
  15  11   2      443.56      368.29     99.66 o 
 -16  12   2       62.26      -24.48    102.82 o 
 -14  12   2        1.34        9.30     85.42 o 
 -12  12   2        6.19      -41.49     69.57 o 
 -10  12   2     1469.77     1441.33    127.41 o 
  -8  12   2      454.66      407.81    119.86 o 
  -6  12   2     1956.33     2286.45    143.13 o 
  -4  12   2        5.73      -50.61     74.87 o 
  -2  12   2      176.90       46.26    107.92 o 
   0  12   2       91.62      107.86     98.17 o 
   2  12   2        1.48     -110.38     73.59 o 
   4  12   2        5.55      -57.93     63.15 o 
   6  12   2     1464.38     1451.91    144.89 o 
   8  12   2      142.95      156.26     72.90 o 
  10  12   2      474.81      345.42     79.01 o 
  12  12   2      247.54      127.31     75.88 o 
  14  12   2        0.05       48.75     88.67 o 
 -15  13   2       92.20       66.53     90.07 o 
 -13  13   2     1564.84     2121.70    213.27 o 
 -11  13   2     1460.85     1778.05    124.49 o 
  -9  13   2      257.72      287.98     74.22 o 
  -7  13   2      571.20      554.49    105.41 o 
  -5  13   2     1841.82     1923.17    297.63 o 
  -3  13   2     1065.96     1113.11    152.17 o 
  -1  13   2       12.90      -73.39     97.46 o 
   1  13   2      108.56      102.19    173.74 o 
   3  13   2     2089.93     2131.02    227.56 o 
   5  13   2     1146.16     1111.21    120.08 o 
   7  13   2      173.10       57.40     88.92 o 
   9  13   2       75.28      -11.45     72.72 o 
  11  13   2      572.62      573.10     93.55 o 
 -12  14   2       95.28       72.26     86.61 o 
 -10  14   2     1078.16      984.97    399.42 o 
  -8  14   2        8.36      -46.23    120.03 o 
  -6  14   2      330.68      105.34    118.33 o 
  -4  14   2        1.86      -67.02    117.26 o 
  -2  14   2       98.34      -32.06    109.03 o 
   0  14   2       88.69      -42.01    118.76 o 
   2  14   2      429.34      322.91    125.48 o 
   4  14   2      301.22      323.53    137.21 o 
   6  14   2        1.36     -119.75    109.55 o 
   8  14   2      353.79      320.47    104.70 o 
  -7  15   2        7.88      -67.92    127.16 o 
  -5  15   2      590.47      607.43    153.92 o 
  -3  15   2        1.93       22.34    129.79 o 
  -1  15   2        5.40      -16.34    126.04 o 
   1  15   2      425.84      508.60    154.31 o 
   3  15   2       72.67     -119.99    117.73 o 
 -27   1   3     3240.38     3247.25    320.06 o 
 -25   1   3      211.05      160.08     90.61 o 
 -23   1   3      463.01      431.94     87.76 o 
 -21   1   3     8081.83     7994.80    185.56 o 
 -19   1   3      246.94      195.66     54.40 o 
 -17   1   3     6151.23     5603.34    134.86 o 
 -15   1   3    10047.05    10209.66    184.35 o 
 -13   1   3     1839.56     1628.81     66.59 o 
 -11   1   3    76615.07    80002.54    989.23 o 
  -9   1   3      816.07      721.05     26.39 o 
  -7   1   3        3.05        7.51     15.63 o 
  -5   1   3   120380.48   124377.96   1344.58 o 
  -3   1   3     6371.18     7110.11    117.46 o 
  -1   1   3       31.21       83.22     23.39 o 
   1   1   3    62573.91    64142.96   1882.99 o 
   3   1   3     1095.08      879.30     51.26 o 
   5   1   3    37756.05    37205.16    924.14 o 
   7   1   3    36290.47    39729.24    718.62 o 
   9   1   3     1930.09     1881.09     78.37 o 
  11   1   3    20203.77    18756.15    350.70 o 
  13   1   3      316.39      218.37     46.02 o 
  15   1   3        6.05      -62.98     41.99 o 
  17   1   3     7561.33     7154.98    415.21 o 
  19   1   3     1233.43     1165.05     96.33 o 
  21   1   3     3784.76     3542.37    262.86 o 
  23   1   3     2589.73     2407.64    238.61 o 
 -26   2   3     3568.39     3736.30    245.02 o 
 -24   2   3     1126.44      919.45    136.58 o 
 -22   2   3     6456.52     6364.85    435.01 o 
 -20   2   3     2080.54     1952.25    117.91 o 
 -18   2   3     1034.80     1051.75     73.52 o 
 -16   2   3    14696.59    14555.35    212.08 o 
 -14   2   3     1165.52     1131.99     72.81 o 
 -12   2   3     1118.60     1480.15     49.77 o 
 -10   2   3    82942.41    91541.09   1171.33 o 
  -8   2   3     2875.39     2909.20     50.79 o 
  -6   2   3    42917.29    43486.75    496.56 o 
  -4   2   3    24175.98    25261.23    494.82 o 
  -2   2   3    13170.65    13362.57    340.79 o 
   0   2   3    75553.02    78103.38   1892.64 o 
   2   2   3      410.36      416.79     30.46 o 
   4   2   3     4823.72     4682.97    160.12 o 
   6   2   3    88453.28    93589.20   1794.29 o 
   8   2   3       89.29       65.95     35.56 o 
  10   2   3     4153.81     4010.64    101.11 o 
  12   2   3     6087.84     5932.35    132.85 o 
  14   2   3      113.49      -31.00     49.26 o 
  16   2   3     3069.65     3044.96    136.33 o 
  18   2   3      607.73      515.29     75.81 o 
  20   2   3       27.64      -42.65     66.87 o 
  22   2   3     6012.35     5884.55    432.62 o 
 -25   3   3      297.72      192.66    201.20 o 
 -23   3   3        6.82     -102.85     81.71 o 
 -21   3   3       38.32      -87.27    121.58 o 
 -19   3   3     3492.32     3233.86    153.06 o 
 -17   3   3     1749.95     1688.81    102.87 o 
 -15   3   3      256.44      226.63     36.08 o 
 -13   3   3     4805.18     4427.00     87.75 o 
 -11   3   3      999.33     1032.38     40.17 o 
  -9   3   3    10906.15    11339.88    216.69 o 
  -7   3   3     1449.94     1395.01     45.16 o 
  -5   3   3     1239.00     1277.39     51.42 o 
  -3   3   3     5981.36     5817.37    169.57 o 
  -1   3   3    49245.68    52431.80   1129.32 o 
   1   3   3     4397.00     4402.95     91.06 o 
   3   3   3     6561.54     6217.52    119.20 o 
   5   3   3     6122.11     6813.98    378.40 o 
   7   3   3    21341.07    24298.53    641.24 o 
   9   3   3     6210.70     5502.25    116.13 o 
  11   3   3        5.69       21.62     36.43 o 
  13   3   3     1869.38     1677.68     95.43 o 
  15   3   3       11.84      -45.50     53.22 o 
  17   3   3      137.06      111.68     71.16 o 
  19   3   3     3559.35     3351.93    266.57 o 
  21   3   3       38.34      -21.44     75.00 o 
 -26   4   3     3005.89     3245.76    215.12 o 
 -24   4   3     1636.65     1761.11    250.72 o 
 -22   4   3     3612.25     3522.39    362.27 o 
 -20   4   3        2.76      -39.26    116.44 o 
 -18   4   3     3774.98     3648.33    141.35 o 
 -16   4   3     8780.04     8689.47    373.92 o 
 -14   4   3     1395.20     1369.39     59.85 o 
 -12   4   3     2744.30     3289.85    110.12 o 
 -10   4   3    22621.03    24655.11    380.67 o 
  -8   4   3    29762.87    31399.98   1002.29 o 
  -6   4   3     9898.36    10488.46    299.24 o 
  -4   4   3      729.13      863.36     59.23 o 
  -2   4   3    22140.94    22673.29    619.52 o 
   0   4   3    36881.72    38316.32    441.04 o 
   2   4   3     4222.75     4599.95     86.37 o 
   4   4   3      606.36      554.65     36.50 o 
   6   4   3    26139.51    25996.37    780.82 o 
   8   4   3     8640.97     7729.15    258.01 o 
  10   4   3     1180.33     1120.59     86.52 o 
  12   4   3      711.71      681.95     75.75 o 
  14   4   3     3679.69     3502.36    141.37 o 
  16   4   3     1813.96     1935.74    122.78 o 
  18   4   3       35.95      -52.30     68.30 o 
  20   4   3      186.66       37.30     79.84 o 
  22   4   3     3343.07     3742.15    230.49 o 
 -25   5   3     1028.81     1051.84    161.40 o 
 -23   5   3        4.66       32.39    102.21 o 
 -21   5   3      999.19      883.68    161.63 o 
 -19   5   3      201.59      147.31    122.50 o 
 -17   5   3     7896.00     8025.05    479.17 o 
 -15   5   3     2244.55     1947.20     88.56 o 
 -13   5   3      872.51      747.99     50.52 o 
 -11   5   3     4613.05     4563.58    250.71 o 
  -9   5   3    19587.12    21482.28    585.96 o 
  -7   5   3      351.78      358.61     34.97 o 
  -5   5   3     9874.31    10650.43    370.50 o 
  -3   5   3     6890.86     7042.38    194.46 o 
  -1   5   3    11954.90    11950.12    254.79 o 
   1   5   3     7854.85     7747.80    116.33 o 
   3   5   3     4808.12     4568.48    167.48 o 
   5   5   3    10313.59    10606.32   1148.80 o 
   7   5   3    13800.46    12705.77    906.98 o 
   9   5   3      218.03      136.31     52.77 o 
  11   5   3     6083.75     6065.77    170.44 o 
  13   5   3      404.88      412.37     74.71 o 
  15   5   3     5389.17     5078.00    300.60 o 
  17   5   3     1295.66     1396.77    117.76 o 
  19   5   3     1121.65     1097.76    114.07 o 
  21   5   3       34.59     -102.55    102.51 o 
 -24   6   3     1717.51     1936.66    182.45 o 
 -22   6   3      984.53      855.32    144.07 o 
 -20   6   3     3626.66     3820.17    207.41 o 
 -18   6   3     8496.10     8698.07    292.62 o 
 -16   6   3      759.37      632.44     80.28 o 
 -14   6   3     6688.41     6693.21    150.29 o 
 -12   6   3      872.89      854.18     55.57 o 
 -10   6   3      257.81      192.17     39.78 o 
  -8   6   3    43170.01    46858.50   1310.42 o 
  -6   6   3       74.65      151.17     61.98 o 
  -4   6   3       40.58       55.74     36.24 o 
  -2   6   3    54820.87    59676.10    778.80 o 
   0   6   3      280.01      314.56     33.15 o 
   2   6   3    12169.49    12341.86    415.04 o 
   4   6   3     1656.27     1439.31     78.89 o 
   6   6   3      224.74      317.94     53.44 o 
   8   6   3    22982.17    23230.32   1925.84 o 
  10   6   3      261.49      231.79     76.95 o 
  12   6   3      147.80       75.30     66.72 o 
  14   6   3    14264.30    14776.54    389.75 o 
  16   6   3     1939.68     1962.06    128.45 o 
  18   6   3     3622.80     3874.53    172.78 o 
  20   6   3     1458.28     1696.25    174.63 o 
 -23   7   3      771.04      720.13    146.44 o 
 -21   7   3     1486.76     1511.37    179.35 o 
 -19   7   3     5269.15     5387.94    408.82 o 
 -17   7   3       14.49       -1.46     60.59 o 
 -15   7   3      876.10      878.95     90.02 o 
 -13   7   3     2999.73     2911.96    181.48 o 
 -11   7   3     4210.98     4085.65    168.04 o 
  -9   7   3       18.54      -26.78     34.04 o 
  -7   7   3     4663.66     4397.77    166.09 o 
  -5   7   3     5175.97     5422.76    181.63 o 
  -3   7   3    50757.99    55565.68   1084.54 o 
  -1   7   3    11378.64    12529.54    252.31 o 
   1   7   3     3532.91     3523.65     93.63 o 
   3   7   3     4498.11     4648.36    251.19 o 
   5   7   3     1787.05     1720.15    106.04 o 
   7   7   3      236.29      108.16     55.76 o 
   9   7   3    11989.02    11921.08    649.38 o 
  11   7   3     4769.22     4775.18    367.53 o 
  13   7   3     3709.14     3607.31    184.43 o 
  15   7   3       40.98      152.41     74.74 o 
  17   7   3      119.42       35.60     97.83 o 
  19   7   3      293.47      409.51    123.15 o 
 -22   8   3        0.56       -3.95    130.17 o 
 -20   8   3     1141.48     1087.98    206.92 o 
 -18   8   3     2821.99     2705.00    210.02 o 
 -16   8   3        1.22      -92.27     66.16 o 
 -14   8   3     2063.68     2200.61    173.41 o 
 -12   8   3      404.63      309.35     62.10 o 
 -10   8   3      517.02      432.70     61.20 o 
  -8   8   3     1950.08     1936.47     84.37 o 
  -6   8   3      463.71      452.20     48.10 o 
  -4   8   3      793.77      872.85     56.09 o 
  -2   8   3     6653.91     6574.11    214.20 o 
   0   8   3      874.51      814.38     50.33 o 
   2   8   3     3402.51     3584.75    136.15 o 
   4   8   3      313.18      224.40     62.45 o 
   6   8   3      100.75       74.96     54.24 o 
   8   8   3     2968.40     3028.06    201.89 o 
  10   8   3       28.71      -65.15     76.98 o 
  12   8   3       12.34        0.29     88.94 o 
  14   8   3      237.01      398.36    107.08 o 
  16   8   3      856.68      540.17    130.17 o 
  18   8   3     1436.63     1292.35    160.78 o 
 -21   9   3     1715.35     1478.10    175.67 o 
 -19   9   3     6413.85     7127.41    496.93 o 
 -17   9   3      525.96      522.94     97.61 o 
 -15   9   3       44.19      -46.68     71.39 o 
 -13   9   3     8177.11     9044.62    242.94 o 
 -11   9   3      543.63      482.40     67.74 o 
  -9   9   3     3352.94     3383.64    197.45 o 
  -7   9   3     4986.38     4943.85    171.97 o 
  -5   9   3     2424.67     2389.05     83.33 o 
  -3   9   3    12555.32    13087.87    202.18 o 
  -1   9   3     1569.09     1593.81     83.63 o 
   1   9   3       75.15       17.77     47.06 o 
   3   9   3    11798.49    11476.58    637.04 o 
   5   9   3       34.97      -61.13     60.68 o 
   7   9   3      224.69      181.55     69.71 o 
   9   9   3     8273.47     8368.74    348.70 o 
  11   9   3     2492.45     2280.37    402.46 o 
  13   9   3     4044.37     4334.00    285.17 o 
  15   9   3     1347.25     1223.44    143.56 o 
  17   9   3        3.57      -97.54    103.64 o 
 -20  10   3     2125.03     2059.44    154.40 o 
 -18  10   3      305.67      377.01    105.31 o 
 -16  10   3        4.70      -74.96     76.09 o 
 -14  10   3      747.42      995.97    109.29 o 
 -12  10   3      804.80     1040.79    110.75 o 
 -10  10   3       26.48      -67.46     51.42 o 
  -8  10   3     3065.37     2992.84    180.59 o 
  -6  10   3      787.61      785.46     75.92 o 
  -4  10   3      658.66      642.99     60.70 o 
  -2  10   3     8623.50     8832.78    187.51 o 
   0  10   3      489.36      507.16     72.31 o 
   2  10   3      733.93      731.50     86.69 o 
   4  10   3     2678.05     2605.13    145.79 o 
   6  10   3       37.57       28.13     70.37 o 
   8  10   3     2708.48     2591.13    192.75 o 
  10  10   3      503.00      298.69    101.47 o 
  12  10   3       17.80       35.16    115.99 o 
  14  10   3     3014.73     2758.41    192.34 o 
  16  10   3      385.89      144.96    117.70 o 
 -19  11   3       12.31       79.90     94.20 o 
 -17  11   3       42.13      -94.48     74.60 o 
 -15  11   3        2.41      -18.73     85.31 o 
 -13  11   3      281.11      227.60     89.56 o 
 -11  11   3        8.68      -54.46     78.45 o 
  -9  11   3       15.45      -60.71     70.82 o 
  -7  11   3      227.05      283.11     70.96 o 
  -5  11   3     2023.64     2063.75    128.09 o 
  -3  11   3      690.43      488.96    117.91 o 
  -1  11   3     2284.28     2037.34    125.09 o 
   1  11   3       10.71      -78.18     66.41 o 
   3  11   3     1075.87     1047.94    104.68 o 
   5  11   3      877.73      864.10    100.81 o 
   7  11   3       81.27       20.46    115.58 o 
   9  11   3      362.07      337.32     90.56 o 
  11  11   3     1061.26     1074.49    144.61 o 
  13  11   3      144.87       32.96    117.56 o 
  15  11   3       31.31     -162.81    108.54 o 
 -16  12   3       52.04      -86.32     87.00 o 
 -14  12   3     1156.55     1222.41    145.66 o 
 -12  12   3      973.83      926.41    110.37 o 
 -10  12   3      160.11       68.11     85.54 o 
  -8  12   3     1803.51     1903.95    113.97 o 
  -6  12   3        0.46     -109.83     73.22 o 
  -4  12   3       34.57      -61.41     70.43 o 
  -2  12   3     3398.82     3626.38    315.83 o 
   0  12   3       92.52      -38.75     77.50 o 
   2  12   3     1868.07     1974.23    164.59 o 
   4  12   3      871.01      841.02     87.21 o 
   6  12   3       16.73      -72.98     76.22 o 
   8  12   3      964.34     1043.47    114.61 o 
  10  12   3       35.11       -4.78     82.50 o 
  12  12   3       28.78       37.18    117.59 o 
 -15  13   3       11.21      -70.30     98.11 o 
 -13  13   3      327.72      256.51    120.39 o 
 -11  13   3      317.53      299.88     90.52 o 
  -9  13   3      718.20      819.22    118.31 o 
  -7  13   3       13.69     -110.48     91.24 o 
  -5  13   3     1221.29     1256.94    162.11 o 
  -3  13   3       18.35      -55.51    135.55 o 
  -1  13   3     1753.36     1746.99    218.01 o 
   1  13   3        2.44      -39.64     95.90 o 
   3  13   3      468.47      312.87    187.51 o 
   5  13   3      459.31      172.19    106.51 o 
   7  13   3       56.21       62.39     75.57 o 
   9  13   3      267.93      182.88     80.03 o 
  11  13   3      158.27      196.04    146.01 o 
 -12  14   3        1.56      215.92    127.80 o 
 -10  14   3      725.82      799.87    204.63 o 
  -8  14   3       95.74     -134.72    198.23 o 
  -6  14   3      338.99      460.17    137.66 o 
  -4  14   3      765.46      563.54    184.95 o 
  -2  14   3      167.59      150.28    121.62 o 
   0  14   3      417.87      429.24    129.66 o 
   2  14   3      225.32      246.93    119.22 o 
   4  14   3       25.62     -169.00    112.67 o 
   6  14   3     1112.86     1015.50    198.48 o 
  -5  15   3       35.95      -22.98    124.65 o 
  -3  15   3       17.12     -138.73    121.14 o 
  -1  15   3      279.73        8.26    130.74 o 
   1  15   3       87.22     -127.71    120.27 o 
 -26   0   4     5882.62     6145.39    393.95 o 
 -24   0   4     1708.10     1223.88    220.29 o 
 -22   0   4     7345.87     7600.93    261.65 o 
 -20   0   4    13783.09    14106.51    359.96 o 
 -18   0   4     4414.01     4659.53    369.70 o 
 -16   0   4    23253.40    23507.82    493.29 o 
 -14   0   4     1397.56     1622.51    108.43 o 
 -12   0   4     8491.83     9126.46    226.83 o 
 -10   0   4    87160.04    91139.57   2066.54 o 
  -8   0   4     6557.94     6334.16    216.28 o 
  -6   0   4    55084.23    55331.65    797.27 o 
  -4   0   4    15980.13    16068.04    305.48 o 
  -2   0   4       23.30       22.34     23.77 o 
   0   0   4    20898.22    20956.14    548.61 o 
   2   0   4      710.60      671.41     69.55 o 
   4   0   4     1232.24     1236.93    100.20 o 
   6   0   4   181504.50   193315.56   4612.36 o 
   8   0   4     1709.03     1550.78    128.57 o 
  10   0   4    14518.33    15141.56    472.42 o 
  12   0   4     2261.97     1957.78    165.18 o 
  14   0   4      280.49      233.79    105.47 o 
  16   0   4     6352.53     6349.69    306.10 o 
  22   0   4     9376.15     9314.40    438.79 o 
 -27   1   4      588.54      313.86    211.62 o 
 -25   1   4      173.29       35.56     87.48 o 
 -23   1   4       96.98       27.67     77.33 o 
 -21   1   4     5379.91     5397.20    152.26 o 
 -19   1   4        1.66      -30.05     45.53 o 
 -17   1   4     1943.18     1805.83     99.88 o 
 -15   1   4     3067.07     3007.92    114.62 o 
 -13   1   4     3640.24     4160.56    101.45 o 
 -11   1   4    15014.20    16057.42    188.26 o 
  -9   1   4     9418.03    10049.89    217.68 o 
  -7   1   4      974.09     1031.79     45.85 o 
  -5   1   4     2712.02     2632.27     63.76 o 
  -3   1   4     8524.71     8422.37    261.43 o 
  -1   1   4     4716.25     4778.70    179.18 o 
   1   1   4     5571.06     5337.56    107.86 o 
   3   1   4     1135.96     1002.27     52.24 o 
   5   1   4    35267.50    36317.41    759.31 o 
   7   1   4      352.39      224.32     51.00 o 
   9   1   4      211.44      186.94     68.62 o 
  11   1   4     2692.44     2912.36    129.46 o 
  13   1   4        7.36      -42.29     59.05 o 
  15   1   4      267.79      209.57     82.10 o 
  17   1   4     1003.86     1194.28    121.50 o 
  19   1   4        1.00      -87.16    110.04 o 
  21   1   4      422.88      626.14    172.50 o 
 -26   2   4     1518.62     1489.82    334.56 o 
 -24   2   4     2789.07     3072.26    156.08 o 
 -22   2   4     2950.72     2720.62    144.74 o 
 -20   2   4      958.49      858.88     94.51 o 
 -18   2   4     4324.51     4610.40    179.24 o 
 -16   2   4     9150.00     8296.08    166.42 o 
 -14   2   4      152.07      123.41     26.39 o 
 -12   2   4     2608.74     2644.91     89.98 o 
 -10   2   4    46722.32    50307.59    642.72 o 
  -8   2   4    19063.29    19932.91    269.74 o 
  -6   2   4     6454.90     6156.90    107.89 o 
  -4   2   4    10529.78    11143.81    418.54 o 
  -2   2   4      861.42      718.71     41.01 o 
   0   2   4     9606.14     9375.04    343.81 o 
   2   2   4     2098.35     1864.19    120.46 o 
   4   2   4      389.37      428.86     93.38 o 
   6   2   4    28409.10    28897.39    449.70 o 
   8   2   4     5930.29     5986.45    141.76 o 
  10   2   4     2218.81     2455.78     98.06 o 
  12   2   4     1578.65     1562.13     92.27 o 
  14   2   4      496.84      504.59     89.36 o 
  16   2   4     2993.06     2823.78    306.45 o 
  18   2   4       10.80      -61.24     84.49 o 
  20   2   4      542.54      365.26    112.26 o 
 -27   3   4     3543.11     4135.16    238.50 o 
 -25   3   4      191.63       45.34    128.45 o 
 -23   3   4      306.63      215.55    119.41 o 
 -21   3   4    17025.64    17290.84    569.68 o 
 -19   3   4      967.07      968.55     95.23 o 
 -17   3   4     2312.06     2066.66    110.20 o 
 -15   3   4     8183.32     7546.46    150.41 o 
 -13   3   4     4019.98     3906.19     89.92 o 
 -11   3   4    33507.00    34664.35    963.27 o 
  -9   3   4    17812.38    19373.77    270.31 o 
  -7   3   4     3575.96     3383.79     66.14 o 
  -5   3   4    23982.97    24367.17    438.31 o 
  -3   3   4      139.21      110.49     24.19 o 
  -1   3   4       28.91      -10.36     23.20 o 
   1   3   4    29618.56    29093.19    843.45 o 
   3   3   4    11564.17    11436.22    270.39 o 
   5   3   4    34975.01    34776.48    529.03 o 
   7   3   4    10133.24    10376.74    206.76 o 
   9   3   4      854.15      870.41     63.60 o 
  11   3   4     6752.13     6817.52    220.33 o 
  13   3   4      156.64      100.43     84.19 o 
  15   3   4      277.75      143.39     86.84 o 
  17   3   4     4968.46     4819.37    500.33 o 
  19   3   4      349.47      218.52    104.64 o 
  21   3   4     1587.10     1759.53    219.04 o 
 -26   4   4      878.53      980.94    248.89 o 
 -24   4   4     1233.16     1055.58    146.30 o 
 -22   4   4       53.35      -93.07     92.11 o 
 -20   4   4      739.28      763.60     94.98 o 
 -18   4   4     3699.86     3550.02    142.59 o 
 -16   4   4      252.84       67.50     50.88 o 
 -14   4   4     1785.99     1527.14     76.62 o 
 -12   4   4     2782.61     2823.94     62.89 o 
 -10   4   4     2937.05     2748.74     69.83 o 
  -8   4   4     8807.15     8568.91    270.24 o 
  -6   4   4     1512.25     1243.42     46.05 o 
  -4   4   4    10020.45    10231.89    305.95 o 
  -2   4   4      869.18      989.65     41.75 o 
   0   4   4      459.71      467.20     37.94 o 
   2   4   4    15361.32    15410.74    434.00 o 
   4   4   4      104.25      -41.48     27.65 o 
   6   4   4     6659.69     6856.81    168.55 o 
   8   4   4     7152.71     6764.54    207.19 o 
  10   4   4      911.80      776.52     91.50 o 
  12   4   4      164.73      144.05     73.52 o 
  14   4   4      695.44      647.67    110.82 o 
  16   4   4      602.27      617.96    115.51 o 
  18   4   4     1083.92     1050.64    133.05 o 
  20   4   4      362.23      290.71    125.50 o 
 -25   5   4      314.01      106.53    118.97 o 
 -23   5   4     1122.25     1026.36    145.59 o 
 -21   5   4     1437.65     1398.69    149.84 o 
 -19   5   4     4212.13     4166.37    367.30 o 
 -17   5   4       28.54      -72.89     60.06 o 
 -15   5   4     1762.09     1704.50     86.22 o 
 -13   5   4     4282.39     3914.86    139.15 o 
 -11   5   4     1610.90     1321.36     58.29 o 
  -9   5   4        7.80      -29.97     27.41 o 
  -7   5   4    20834.55    21752.10    609.65 o 
  -5   5   4    15891.41    16375.86    452.98 o 
  -3   5   4     2473.49     2096.51     93.96 o 
  -1   5   4      110.24       63.16     25.40 o 
   1   5   4     6161.54     6062.78    131.78 o 
   3   5   4    17492.44    17174.23    425.56 o 
   5   5   4      971.64      765.00     80.68 o 
   7   5   4     1080.99     1212.19    100.34 o 
   9   5   4     8160.68     7461.96    403.22 o 
  11   5   4     3897.14     3539.42    163.39 o 
  13   5   4     2274.56     2316.73    222.31 o 
  15   5   4       14.35      -11.86     86.33 o 
  17   5   4     1315.22     1286.40    142.84 o 
  19   5   4     3837.86     3725.78    282.54 o 
 -24   6   4      334.83      305.08    132.06 o 
 -22   6   4      225.32      114.64    102.03 o 
 -20   6   4        4.73     -119.00     85.79 o 
 -18   6   4       41.11      -46.27     72.19 o 
 -16   6   4     3060.52     3059.27    133.15 o 
 -14   6   4      578.49      465.57     60.11 o 
 -12   6   4     1253.68     1307.37     64.65 o 
 -10   6   4    19542.16    20088.71    450.08 o 
  -8   6   4     3968.24     3813.98    127.96 o 
  -6   6   4     1189.91     1070.14     52.92 o 
  -4   6   4      327.31      278.26     35.13 o 
  -2   6   4     1276.27     1210.64     52.22 o 
   0   6   4     4667.47     4538.24    156.09 o 
   2   6   4     5621.93     5395.81    183.86 o 
   4   6   4     1116.16     1057.26     92.52 o 
   6   6   4     5729.46     5355.04    188.78 o 
   8   6   4       19.09       49.41     65.17 o 
  10   6   4      345.46      300.00     87.12 o 
  12   6   4      372.50      308.19    165.17 o 
  14   6   4       15.30      -52.78    101.69 o 
  16   6   4     1412.49     1272.59    188.96 o 
  18   6   4       38.04      -99.84    109.57 o 
  20   6   4       43.83      -69.65    117.64 o 
 -23   7   4       92.54       -3.82    119.75 o 
 -21   7   4        0.13      -76.01    100.39 o 
 -19   7   4      959.68     1081.22    122.85 o 
 -17   7   4     1045.32     1089.99    130.31 o 
 -15   7   4      506.01      397.30     74.67 o 
 -13   7   4     3914.73     3876.50    159.72 o 
 -11   7   4      268.87      195.84     43.90 o 
  -9   7   4     3237.78     3038.97    103.70 o 
  -7   7   4     4582.35     4504.26    195.25 o 
  -5   7   4     4944.88     4955.20    172.92 o 
  -3   7   4     3776.80     3511.84     85.36 o 
  -1   7   4      908.56      850.64     49.20 o 
   1   7   4      904.78      794.87     69.71 o 
   3   7   4     7445.40     7597.85    372.08 o 
   5   7   4      200.99      131.69     70.56 o 
   7   7   4      813.12      829.49     99.40 o 
   9   7   4     4800.30     4658.14    213.11 o 
  11   7   4     1502.62     1413.61    131.63 o 
  13   7   4     1960.98     1916.76    153.74 o 
  15   7   4       14.78      -43.22     92.88 o 
  17   7   4       10.41     -147.89     98.59 o 
  19   7   4     2339.06     2142.96    366.89 o 
 -22   8   4      117.79       74.12    119.19 o 
 -20   8   4      444.23      297.85     92.40 o 
 -18   8   4     3613.27     3791.24    234.77 o 
 -16   8   4      893.84      842.62     95.79 o 
 -14   8   4     2773.68     2566.99    165.65 o 
 -12   8   4     3045.39     2847.89    264.77 o 
 -10   8   4     2986.14     2895.65     91.82 o 
  -8   8   4    16377.26    16850.25    291.89 o 
  -6   8   4     1214.63     1205.80     62.68 o 
  -4   8   4     5607.64     5933.79    118.96 o 
  -2   8   4     1737.48     1680.70     66.63 o 
   0   8   4     1974.93     1834.79     81.71 o 
   2   8   4     2118.45     2167.39    168.54 o 
   4   8   4     4669.14     4935.61    239.85 o 
   6   8   4      369.89      301.80     90.51 o 
   8   8   4     3137.04     2989.98    163.61 o 
  10   8   4       87.15      100.76     88.93 o 
  12   8   4      829.70      780.50    115.82 o 
  14   8   4     4544.41     5040.34    229.95 o 
  16   8   4      554.87      541.53    136.34 o 
  18   8   4      870.76      798.96    144.75 o 
 -21   9   4     1429.63     1376.41    175.38 o 
 -19   9   4      172.02       62.96     87.72 o 
 -17   9   4      143.87       60.34     79.42 o 
 -15   9   4      251.27      161.71     75.56 o 
 -13   9   4        1.16      -93.32     62.22 o 
 -11   9   4      494.28      309.22     76.37 o 
  -9   9   4       46.37      -55.93     51.03 o 
  -7   9   4      820.27      753.75     56.93 o 
  -5   9   4      285.28      208.40     48.76 o 
  -3   9   4      365.17      284.42     56.88 o 
  -1   9   4      273.24      127.31     53.87 o 
   1   9   4      529.80      458.50     58.76 o 
   3   9   4       65.09       30.21     61.72 o 
   5   9   4      244.34       83.91     65.66 o 
   7   9   4      325.47      281.70     92.09 o 
   9   9   4       10.87       -8.13     87.10 o 
  11   9   4      211.22      291.46    112.73 o 
  13   9   4     1825.15     1868.12    170.52 o 
  15   9   4     1144.49      941.28    136.20 o 
  17   9   4       83.60     -135.99    108.52 o 
 -20  10   4        1.41     -105.28     81.04 o 
 -18  10   4     1464.75     1545.46    136.80 o 
 -16  10   4      226.33      216.44     88.03 o 
 -14  10   4     2027.07     2369.24    141.09 o 
 -12  10   4     1558.44     1766.42    128.17 o 
 -10  10   4      814.50      889.43     83.01 o 
  -8  10   4     5602.19     5907.81    265.06 o 
  -6  10   4      396.80      410.59     58.69 o 
  -4  10   4     4980.37     4610.99    135.77 o 
  -2  10   4    13121.66    13734.40    304.39 o 
   0  10   4      833.91      832.90     79.16 o 
   2  10   4     4111.11     4326.63    231.92 o 
   4  10   4      568.80      665.74     88.73 o 
   6  10   4     1125.83     1248.47    110.33 o 
   8  10   4     1750.91     1639.21    144.97 o 
  10  10   4       76.06       29.26    104.32 o 
  12  10   4      670.20      534.22    127.47 o 
  14  10   4     3357.28     3714.94    218.07 o 
 -19  11   4     1580.09     1668.40    169.90 o 
 -17  11   4      111.28      -28.71     88.87 o 
 -15  11   4       86.77      -63.17     77.02 o 
 -13  11   4     2781.97     2869.34    188.51 o 
 -11  11   4        9.96      -49.40     73.50 o 
  -9  11   4      252.22      204.55     68.45 o 
  -7  11   4     3422.18     3665.53    276.18 o 
  -5  11   4     1437.24     1475.30    117.55 o 
  -3  11   4     8601.83     8972.94    200.12 o 
  -1  11   4       95.15       -3.19     77.66 o 
   1  11   4       12.00     -107.53     71.69 o 
   3  11   4     3440.13     3793.69    159.08 o 
   5  11   4      324.31      268.67     88.36 o 
   7  11   4      212.95      207.82     82.81 o 
   9  11   4     1072.59     1161.24    147.69 o 
  11  11   4       11.56       12.52    109.10 o 
  13  11   4      757.57      831.15    239.75 o 
 -16  12   4      337.90      198.69     92.63 o 
 -14  12   4      333.20      126.34     97.07 o 
 -12  12   4     1267.15     1124.17    142.51 o 
 -10  12   4       31.90      -97.09     75.20 o 
  -8  12   4        3.45     -113.69     75.79 o 
  -6  12   4      493.97      523.99     94.72 o 
  -4  12   4     2937.34     2901.70    144.80 o 
  -2  12   4      793.37      734.63    133.14 o 
   0  12   4     1413.99     1495.13    121.83 o 
   2  12   4      103.29        8.79     79.73 o 
   4  12   4       12.82      -39.22     82.02 o 
   6  12   4     1203.75     1197.92    126.36 o 
   8  12   4       71.88      -78.58     81.94 o 
  10  12   4      252.29      196.87    119.21 o 
  12  12   4      294.74      280.39    318.67 o 
 -15  13   4      106.25       30.47    100.25 o 
 -13  13   4     2817.09     3195.23    172.19 o 
 -11  13   4     1421.39     1544.93    198.91 o 
  -9  13   4      205.78      -34.54    226.47 o 
  -7  13   4      484.03      346.59    160.84 o 
  -5  13   4     1940.70     2259.11    192.57 o 
  -3  13   4      359.98      514.31    124.31 o 
  -1  13   4      446.98      417.08    130.15 o 
   1  13   4      358.27      339.57    102.65 o 
   3  13   4     1667.67     1691.26    138.14 o 
   5  13   4      474.22      366.55    106.22 o 
   7  13   4       21.32     -130.94     87.29 o 
   9  13   4      422.10      510.42    112.65 o 
 -10  14   4       43.91     -110.33    116.37 o 
  -8  14   4      504.70      619.05    222.81 o 
  -6  14   4       75.03     -148.19    106.14 o 
  -4  14   4      105.55      -93.77    116.71 o 
  -2  14   4     1680.70     2024.60    193.34 o 
   0  14   4       54.77      150.72    118.18 o 
   2  14   4        5.36       -7.78    115.01 o 
   4  14   4      899.17      973.66    129.63 o 
   6  14   4      300.66      267.44    105.07 o 
  -3  15   4       70.81      -78.24    119.54 o 
 -27   1   5     4569.43     4437.66    271.56 o 
 -25   1   5       26.49       14.36     81.70 o 
 -23   1   5      189.32       77.75     76.13 o 
 -21   1   5     3923.55     4077.43    133.20 o 
 -19   1   5      771.93      677.20     67.08 o 
 -17   1   5      414.28      256.30     52.07 o 
 -15   1   5     8151.66     7442.34    151.22 o 
 -13   1   5    10386.06     9879.01    173.32 o 
 -11   1   5    36136.23    37972.17    444.87 o 
  -9   1   5     1696.62     1577.94     72.75 o 
  -7   1   5      851.09      677.60     28.45 o 
  -5   1   5    19228.81    19106.74    304.78 o 
  -3   1   5     5476.62     5723.86    156.03 o 
  -1   1   5      103.72       80.03     26.59 o 
   1   1   5    28663.75    27077.39    666.09 o 
   3   1   5    25308.02    24394.16    384.32 o 
   5   1   5    19962.18    20456.95    336.55 o 
   7   1   5    12878.10    12507.39    234.64 o 
   9   1   5     3027.20     2761.82    126.48 o 
  11   1   5     4018.08     3900.82    128.15 o 
  13   1   5       65.82       36.30     55.17 o 
  15   1   5        5.16      -22.41     70.35 o 
  17   1   5     7361.58     7605.02    365.81 o 
  19   1   5     2156.55     2328.71    237.93 o 
 -26   2   5     4076.44     5086.83    247.99 o 
 -24   2   5       23.01      -68.71     81.86 o 
 -22   2   5     4658.08     4503.13    171.53 o 
 -20   2   5     1951.82     2183.51    121.89 o 
 -18   2   5       12.35      -62.11     41.40 o 
 -16   2   5     8016.62     7649.02    171.48 o 
 -14   2   5      144.27      233.96     41.74 o 
 -12   2   5     3545.40     3713.04     81.97 o 
 -10   2   5    58940.34    63745.48    718.07 o 
  -8   2   5        9.55       -0.19     25.45 o 
  -6   2   5     7958.63     7741.64    174.14 o 
  -4   2   5    10597.33    10150.50    158.20 o 
  -2   2   5        2.27      -19.79     23.25 o 
   0   2   5    15158.52    14518.75    611.02 o 
   2   2   5     4121.78     3638.27     95.13 o 
   4   2   5     4469.08     4416.52    111.22 o 
   6   2   5    30333.16    28530.56    453.94 o 
   8   2   5       95.79       81.43     45.96 o 
  10   2   5     5226.54     4851.28    139.35 o 
  12   2   5     1932.59     1869.91    130.32 o 
  14   2   5      449.00      419.59     94.77 o 
  16   2   5     4905.84     4729.06    275.10 o 
  18   2   5     1399.32     1329.00    138.96 o 
  20   2   5       38.60       -7.32    142.75 o 
 -27   3   5        9.01      -83.82    106.13 o 
 -25   3   5     1103.32      977.20    143.53 o 
 -23   3   5     1075.95     1044.95    110.68 o 
 -21   3   5      603.71      439.49     91.69 o 
 -19   3   5      149.97       64.28     70.02 o 
 -17   3   5      304.16      165.23     67.19 o 
 -15   3   5      113.79       70.68     34.42 o 
 -13   3   5    16669.71    17864.17    313.54 o 
 -11   3   5      874.42      874.77     54.28 o 
  -9   3   5     6392.92     6765.20    128.55 o 
  -7   3   5    14460.83    14729.32    220.67 o 
  -5   3   5       99.89       88.33     27.84 o 
  -3   3   5     1011.74     1397.05     55.01 o 
  -1   3   5     2978.47     2651.82     78.32 o 
   1   3   5     1612.25     1790.88     75.09 o 
   3   3   5    19618.46    18729.75    309.29 o 
   5   3   5     1499.04     1567.06    134.64 o 
   7   3   5      296.76      256.99     47.19 o 
   9   3   5     2706.11     2398.65    132.25 o 
  11   3   5      397.92      394.48     83.25 o 
  13   3   5      492.06      525.66     98.23 o 
  15   3   5      100.28       49.81    107.98 o 
  17   3   5      127.61      176.66    135.65 o 
  19   3   5     2488.41     2510.15    172.39 o 
 -26   4   5     3051.98     3167.13    212.23 o 
 -24   4   5     3484.39     3389.20    209.31 o 
 -22   4   5      386.31      395.26    164.15 o 
 -20   4   5     1803.41     1940.03    123.74 o 
 -18   4   5     2619.80     2453.82    125.48 o 
 -16   4   5    10844.90    10401.09    197.97 o 
 -14   4   5     2847.82     2880.22     97.62 o 
 -12   4   5        6.55       32.05     35.73 o 
 -10   4   5    22307.42    22591.53    550.06 o 
  -8   4   5    11207.76    11482.69    320.67 o 
  -6   4   5     9198.25     8798.97    227.98 o 
  -4   4   5      426.85      258.57     35.60 o 
  -2   4   5      305.85      151.37     34.53 o 
   0   4   5    30196.54    29445.72    454.67 o 
   2   4   5       81.17      -37.05     30.86 o 
   4   4   5    11971.80    12272.15    223.42 o 
   6   4   5    39329.04    39187.52    600.68 o 
   8   4   5     4128.87     4141.67    167.01 o 
  10   4   5     2395.87     2283.95    139.40 o 
  12   4   5     1997.35     1872.22    137.11 o 
  14   4   5     1323.87     1562.18    139.52 o 
  16   4   5     2724.87     2750.82    207.73 o 
  18   4   5       51.62      -27.51     99.69 o 
 -25   5   5      577.69      706.36    135.77 o 
 -23   5   5      763.65      490.53    200.97 o 
 -21   5   5      852.35      906.92    324.38 o 
 -19   5   5      105.98      -12.87     73.31 o 
 -17   5   5      731.91      496.28     63.57 o 
 -15   5   5     6879.36     6963.06    157.64 o 
 -13   5   5       11.48      -61.81     41.20 o 
 -11   5   5     6407.81     6388.91    103.15 o 
  -9   5   5     4564.40     4435.72    176.09 o 
  -7   5   5     1830.82     1693.35     56.77 o 
  -5   5   5     7084.17     7317.48    119.97 o 
  -3   5   5     1453.42     1744.72     56.89 o 
  -1   5   5     5444.90     5119.00    121.49 o 
   1   5   5      623.65      450.24     46.10 o 
   3   5   5     1524.66     1605.01    144.39 o 
   5   5   5     9893.76    10538.97    526.41 o 
   7   5   5     1245.21     1180.36    106.06 o 
   9   5   5        2.73      -80.18     62.86 o 
  11   5   5     2710.55     2742.03    161.79 o 
  13   5   5      319.34      111.49     93.41 o 
  15   5   5      890.51      659.66    115.88 o 
  17   5   5      954.27     1234.56    183.24 o 
  19   5   5        9.35       72.40    114.02 o 
 -24   6   5     5461.78     5847.29    317.54 o 
 -22   6   5      675.72      436.40    142.99 o 
 -20   6   5       16.45     -133.06     88.71 o 
 -18   6   5     5102.29     5450.89    177.89 o 
 -16   6   5     1459.80     1429.64     87.72 o 
 -14   6   5     4445.65     4667.80    199.10 o 
 -12   6   5    12197.15    12165.98    274.77 o 
 -10   6   5      398.48      322.14     43.15 o 
  -8   6   5    18584.26    18525.60    439.13 o 
  -6   6   5     1802.99     1795.71     70.79 o 
  -4   6   5     5031.95     5183.88    108.59 o 
  -2   6   5    17701.49    17253.70    253.65 o 
   0   6   5     5105.45     4392.86    100.73 o 
   2   6   5    11957.39    11494.88    289.23 o 
   4   6   5     9108.24     8545.34    244.92 o 
   6   6   5      843.92      842.00     98.44 o 
   8   6   5     4521.84     3985.13    176.16 o 
  10   6   5      129.58       32.25     95.74 o 
  12   6   5      153.66      162.43     93.77 o 
  14   6   5      284.33      355.56    138.52 o 
  16   6   5      112.07      181.43    107.76 o 
  18   6   5      647.31      809.64    148.39 o 
 -25   7   5       41.79     -116.92    185.08 o 
 -23   7   5     1591.10     1725.06    180.74 o 
 -21   7   5      630.34      564.05    132.45 o 
 -19   7   5     1522.85     1501.87    120.71 o 
 -17   7   5        9.18      -81.32     63.04 o 
 -15   7   5     1011.25      928.02     94.23 o 
 -13   7   5     5203.43     5514.89    186.37 o 
 -11   7   5      151.31      167.81     88.46 o 
  -9   7   5      142.85       59.68     39.68 o 
  -7   7   5     9748.95     9877.49    161.87 o 
  -5   7   5      576.79      463.66     46.63 o 
  -3   7   5     2916.19     2848.77     79.36 o 
  -1   7   5      658.20      704.37     48.43 o 
   1   7   5      484.86      420.13     74.66 o 
   3   7   5     7974.18     8177.66    249.25 o 
   5   7   5      419.03      398.64    140.92 o 
   7   7   5      111.13       59.31     81.30 o 
   9   7   5     2956.03     2914.41    160.71 o 
  11   7   5     1687.65     1740.34    353.44 o 
  13   7   5      302.18      148.66    100.86 o 
  15   7   5     1527.88     1786.01    441.97 o 
  17   7   5      701.63      658.81    215.04 o 
 -24   8   5      940.77     1053.31    169.80 o 
 -22   8   5       89.25       59.07    115.87 o 
 -20   8   5       10.91      -26.32     78.18 o 
 -18   8   5     1283.53     1421.51    120.98 o 
 -16   8   5       66.59      -33.65     63.88 o 
 -14   8   5     4250.47     4396.02    185.91 o 
 -12   8   5       60.39      102.52     56.90 o 
 -10   8   5      112.55      177.90     56.45 o 
  -8   8   5     4080.00     4025.06    104.45 o 
  -6   8   5       38.15       19.14     40.92 o 
  -4   8   5       49.30      -33.95     36.20 o 
  -2   8   5     2529.11     2450.67     93.06 o 
   0   8   5      107.00       -6.71     53.51 o 
   2   8   5     2731.71     2784.49    127.16 o 
   4   8   5      800.46      845.43    110.30 o 
   6   8   5      311.19      238.90     94.56 o 
   8   8   5      414.37      295.47     96.79 o 
  10   8   5      387.19      325.22    139.89 o 
  12   8   5       42.30      -58.64     98.74 o 
  14   8   5      410.50      292.76    117.48 o 
  16   8   5        1.31        5.31    115.14 o 
 -21   9   5      849.37      822.82    120.07 o 
 -19   9   5     3437.01     3512.96    185.09 o 
 -17   9   5      188.15       86.53     81.42 o 
 -15   9   5       25.74      -38.94     66.43 o 
 -13   9   5     9939.76    10356.76    412.47 o 
 -11   9   5      187.70      100.16     71.03 o 
  -9   9   5       79.14      -10.61     45.90 o 
  -7   9   5    12496.41    12983.61    337.64 o 
  -5   9   5     1963.12     1868.83     80.55 o 
  -3   9   5     4221.21     4160.77    130.60 o 
  -1   9   5     1682.45     1680.46     89.50 o 
   1   9   5        4.56      -15.66     59.88 o 
   3   9   5     7884.18     8025.72    213.18 o 
   5   9   5      378.37      293.17    111.64 o 
   7   9   5      153.55       28.39    107.52 o 
   9   9   5     5255.63     5592.88    233.99 o 
  11   9   5      969.29      856.68    224.88 o 
  13   9   5     1405.41     1617.89    236.54 o 
  15   9   5      778.49      874.50    150.79 o 
 -20  10   5        4.80     -129.63     86.42 o 
 -18  10   5      982.34      977.80    123.46 o 
 -16  10   5        7.99      -85.31     73.70 o 
 -14  10   5      101.22      -25.29     92.61 o 
 -12  10   5     2610.90     2713.06    178.11 o 
 -10  10   5        9.39      -96.96     64.64 o 
  -8  10   5      152.64       60.19     59.11 o 
  -6  10   5      907.54      957.00     85.22 o 
  -4  10   5       56.73      -13.38     57.67 o 
  -2  10   5     2395.44     2434.18    123.20 o 
   0  10   5       46.41      -54.55     69.49 o 
   2  10   5       65.51      -56.81     85.81 o 
   4  10   5     2265.68     2350.59    125.80 o 
   6  10   5      645.79      543.71    117.71 o 
   8  10   5     1015.18     1056.94    142.65 o 
  10  10   5       35.25      -78.33    103.07 o 
  12  10   5      196.37      126.70    121.21 o 
  14  10   5       22.43       88.17    114.29 o 
 -19  11   5      707.94      743.31    119.62 o 
 -17  11   5       23.10       23.76     91.48 o 
 -15  11   5       28.36     -117.45     78.30 o 
 -13  11   5      847.62      918.79    136.24 o 
 -11  11   5       43.82      -54.66     76.55 o 
  -9  11   5        6.21     -102.01     68.01 o 
  -7  11   5     1952.49     2004.16    129.68 o 
  -5  11   5     7545.24     7872.57    201.10 o 
  -3  11   5     2813.52     2854.50    120.45 o 
  -1  11   5       20.52     -109.83     73.22 o 
   1  11   5      222.06      107.63    101.88 o 
   3  11   5     1671.22     1715.75    140.35 o 
   5  11   5     1182.80      979.65    110.69 o 
   7  11   5       22.57      -90.16    101.41 o 
   9  11   5     1141.22     1154.99    154.53 o 
  11  11   5     1250.06     1023.43    158.23 o 
 -16  12   5      430.89      228.82    104.43 o 
 -14  12   5     1885.04     1719.55    209.82 o 
 -12  12   5       26.37     -121.47     80.98 o 
 -10  12   5        8.36      -77.79     97.06 o 
  -8  12   5     1309.62     1263.61    363.39 o 
  -6  12   5        0.42      -38.27     78.33 o 
  -4  12   5        3.64      -66.40     91.24 o 
  -2  12   5     2336.37     2716.84    146.82 o 
   0  12   5      260.38      271.51     90.55 o 
   2  12   5      131.83      -11.38     77.24 o 
   4  12   5     1443.07     1689.12    131.70 o 
   6  12   5      466.73      495.16    101.38 o 
   8  12   5     1577.46     1426.92    166.12 o 
  10  12   5       22.66      -64.71    111.10 o 
 -15  13   5       17.84     -132.13     88.09 o 
 -13  13   5      712.89      633.59    151.68 o 
 -11  13   5       26.64     -162.17    108.12 o 
  -9  13   5      264.43       45.44    108.07 o 
  -7  13   5      154.45       32.88    108.05 o 
  -5  13   5      156.61      128.91    108.06 o 
  -3  13   5      582.36      493.82    129.77 o 
  -1  13   5      653.87      709.45    138.98 o 
   1  13   5      165.36      152.75     96.19 o 
   3  13   5      308.07      221.91    100.53 o 
   5  13   5       37.77      -68.81     92.89 o 
   7  13   5      510.90      358.55    150.19 o 
 -10  14   5      428.45      341.14    128.51 o 
  -8  14   5      284.67      303.11    208.64 o 
  -6  14   5       75.77      144.58    188.27 o 
  -4  14   5     1919.01     1596.56    180.15 o 
  -2  14   5      898.09      940.64    153.95 o 
   0  14   5      648.89      952.27    185.30 o 
   2  14   5       44.72      -87.76    111.13 o 
   4  14   5       76.92     -127.19     95.71 o 
 -28   0   6      358.14      427.56    219.83 o 
 -26   0   6     9565.37     9702.86    491.18 o 
 -24   0   6     2831.54     2617.66    258.06 o 
 -22   0   6     8677.10     8683.92    277.09 o 
 -20   0   6      404.99      671.20    102.08 o 
 -18   0   6      915.44      872.41     98.66 o 
 -16   0   6    22307.12    22395.41    476.83 o 
 -14   0   6      910.53      972.96    101.46 o 
 -12   0   6     1259.79     1176.73     88.86 o 
  -8   0   6     5401.41     5492.13    117.39 o 
  -6   0   6    22360.73    22495.57    431.42 o 
  -4   0   6      922.91     1514.38     69.21 o 
  -2   0   6     2647.68     2447.49     91.76 o 
   0   0   6    72082.82    70769.91   1743.50 o 
   2   0   6     2308.33     1638.40    120.57 o 
   4   0   6      568.21      611.50     94.94 o 
   6   0   6    38148.09    38096.52   1003.64 o 
   8   0   6      405.39      335.59     97.46 o 
  10   0   6      506.52      490.70    115.76 o 
  12   0   6     6285.20     6451.26    300.84 o 
  14   0   6     1830.28     2013.57    202.01 o 
  18   0   6     1823.89     1863.98    234.02 o 
 -27   1   6     1465.33     1338.17    192.06 o 
 -25   1   6      417.09      306.30    111.16 o 
 -23   1   6     1089.22      975.05    108.65 o 
 -21   1   6      460.35      393.54     70.72 o 
 -19   1   6        3.20      -46.36     45.01 o 
 -17   1   6      309.09      305.64     53.35 o 
 -15   1   6     6336.27     5859.71    132.62 o 
 -13   1   6       79.56       70.63     26.27 o 
 -11   1   6    16623.96    15829.21    260.39 o 
  -9   1   6     5272.49     4775.05     99.60 o 
  -7   1   6      348.65      365.19     27.43 o 
  -5   1   6    12679.97    12239.26    189.44 o 
  -3   1   6       68.62       98.32     31.54 o 
  -1   1   6      462.94      438.13     44.35 o 
   1   1   6    14180.70    14390.28    405.82 o 
   3   1   6      970.57     1073.61     63.97 o 
   5   1   6     3092.64     2892.13     98.20 o 
   7   1   6     3709.55     3262.41    113.30 o 
   9   1   6        6.05      -72.62     48.41 o 
  11   1   6     2504.53     2706.54    117.21 o 
  13   1   6       66.48     -119.07    104.88 o 
  15   1   6      644.73      379.49    106.23 o 
  17   1   6     2783.60     2899.28    258.29 o 
  19   1   6       26.89      -58.11    141.61 o 
 -26   2   6     1962.32     1985.03    152.98 o 
 -24   2   6     2617.79     2715.82    149.34 o 
 -22   2   6      476.54      464.33     95.43 o 
 -20   2   6       11.94      -20.60     66.14 o 
 -18   2   6     1170.49     1093.11     76.59 o 
 -16   2   6     9199.67     9559.19    182.82 o 
 -14   2   6     1402.66     1478.88     59.08 o 
 -12   2   6     8875.13     8779.29    217.34 o 
 -10   2   6    24911.90    25627.48    356.55 o 
  -8   2   6    11100.44    11252.54    209.55 o 
  -6   2   6       34.77       54.02     29.31 o 
  -4   2   6     2617.29     2287.42     76.41 o 
  -2   2   6     4349.78     4075.05    166.59 o 
   0   2   6     9755.21     8823.51    318.56 o 
   2   2   6     2205.89     2170.62     81.32 o 
   4   2   6     2752.77     2454.96    148.65 o 
   6   2   6     4376.81     4131.57    119.51 o 
   8   2   6     2572.33     2606.64    105.20 o 
  10   2   6      610.75      499.48     93.59 o 
  12   2   6       15.05       28.31    131.31 o 
  14   2   6     1113.19     1226.97    134.06 o 
  16   2   6      776.81      926.18    123.52 o 
  18   2   6      179.43      219.94    107.10 o 
 -27   3   6     3262.78     3448.83    223.83 o 
 -25   3   6      640.02      632.04    130.06 o 
 -23   3   6       10.23     -111.95     74.63 o 
 -21   3   6     3473.46     3794.47    157.89 o 
 -19   3   6      119.55      -12.56     67.57 o 
 -17   3   6     1026.29      877.74     90.05 o 
 -15   3   6     9871.99     9784.56    160.04 o 
 -13   3   6     2396.81     2285.57     70.02 o 
 -11   3   6    24068.60    23631.04    592.15 o 
  -9   3   6     8266.32     7993.75    147.25 o 
  -7   3   6     1131.73     1116.43     55.55 o 
  -5   3   6     8617.32     7354.73    451.97 o 
  -3   3   6      292.28      280.38     41.30 o 
  -1   3   6      149.46      118.79     36.77 o 
   1   3   6    46113.10    44933.43    673.14 o 
   3   3   6     6502.28     6188.64    163.44 o 
   5   3   6     6091.14     6180.69    154.85 o 
   7   3   6     8480.77     8691.86    189.84 o 
   9   3   6      387.70      315.69     79.93 o 
  11   3   6     5976.24     5961.66    658.76 o 
  13   3   6        3.10      -73.04     83.43 o 
  15   3   6        6.06     -124.68     83.12 o 
  17   3   6     5970.15     5916.28    320.86 o 
  19   3   6      332.73      227.13    156.82 o 
 -26   4   6      772.65      571.10    151.16 o 
 -24   4   6     2122.86     2355.46    192.81 o 
 -22   4   6     1871.19     1929.84    134.13 o 
 -20   4   6      154.06      120.45     82.36 o 
 -18   4   6     1547.79     1532.00    109.52 o 
 -16   4   6      393.44      296.04     56.11 o 
 -14   4   6     8479.64     8536.10    217.36 o 
 -12   4   6     7647.56     7439.86    151.35 o 
 -10   4   6     4835.66     4612.66    111.02 o 
  -8   4   6    13804.19    13664.89    243.38 o 
  -6   4   6     7687.39     8187.56    306.47 o 
  -4   4   6     2257.82     1881.82     66.88 o 
  -2   4   6      177.81       82.21     39.64 o 
   0   4   6     8993.30     8808.89    176.67 o 
   2   4   6     4396.65     3773.93    106.89 o 
   4   4   6    20020.98    19729.97    334.24 o 
   6   4   6     1537.21     1330.79    106.95 o 
   8   4   6     6420.26     6053.61    268.93 o 
  10   4   6        6.43      -49.92     72.36 o 
  12   4   6     2306.78     2379.07    156.49 o 
  14   4   6     1241.53     1450.62    145.09 o 
  16   4   6      869.10      793.77    139.52 o 
  18   4   6      390.17      249.43    121.61 o 
 -25   5   6      228.76      113.85    117.51 o 
 -23   5   6     6128.26     6093.52    343.39 o 
 -21   5   6     1357.26     1601.95    158.63 o 
 -19   5   6     1798.30     2007.98    127.42 o 
 -17   5   6       59.94      -29.01     52.15 o 
 -15   5   6     4826.66     4308.45    123.30 o 
 -13   5   6    35962.28    37665.54    798.51 o 
 -11   5   6      598.57      591.08     58.76 o 
  -9   5   6      535.05      516.52     44.99 o 
  -7   5   6    11937.66    11873.29    216.32 o 
  -5   5   6      159.80       42.50     36.08 o 
  -3   5   6     2001.11     2047.34     73.16 o 
  -1   5   6     5701.28     5417.89    231.81 o 
   1   5   6     5149.94     4548.18    141.36 o 
   3   5   6    33775.68    33794.43    675.60 o 
   5   5   6        2.34       -7.36     61.55 o 
   7   5   6       87.81      -12.17     71.20 o 
   9   5   6     8229.27     7707.01    315.94 o 
  11   5   6     1123.19     1119.97    150.64 o 
  13   5   6      758.05      918.10    125.96 o 
  15   5   6     1527.20     1537.20    156.80 o 
  17   5   6      568.87      698.35    134.08 o 
 -24   6   6       12.46       51.72    114.47 o 
 -22   6   6       64.61      -17.90    101.58 o 
 -20   6   6      598.45      593.41    117.35 o 
 -18   6   6       51.73      -24.14     68.91 o 
 -16   6   6     2705.70     2560.19    110.13 o 
 -14   6   6      250.82      344.18     71.52 o 
 -12   6   6        2.82      -67.65     45.10 o 
 -10   6   6     6151.87     6358.44    220.65 o 
  -8   6   6      107.01      105.98     35.04 o 
  -6   6   6       89.44       23.56     34.50 o 
  -4   6   6    13189.93    13073.17    265.39 o 
  -2   6   6     5556.38     5319.27    187.06 o 
   0   6   6     9912.14     9509.70    195.24 o 
   2   6   6        7.21       25.24     64.23 o 
   4   6   6       96.51      126.26     71.60 o 
   6   6   6     3672.32     3599.78    169.99 o 
   8   6   6      753.80      623.96    101.89 o 
  10   6   6       96.37      -49.02    142.87 o 
  12   6   6     1631.69     1714.61    147.37 o 
  14   6   6      299.49      300.10    120.67 o 
  16   6   6      409.55      179.23    118.45 o 
 -25   7   6      562.31      752.69    156.47 o 
 -23   7   6     2791.85     2928.66    208.68 o 
 -21   7   6       18.53     -135.02     90.01 o 
 -19   7   6     2108.71     2267.95    259.38 o 
 -17   7   6      933.36      898.37     98.82 o 
 -15   7   6      160.43       91.87     59.68 o 
 -13   7   6    14488.61    15292.19    366.17 o 
 -11   7   6     1182.25     1128.68     94.90 o 
  -9   7   6     2030.17     1840.42     72.90 o 
  -7   7   6    13980.43    14111.86    294.18 o 
  -5   7   6       25.30       14.77     37.64 o 
  -3   7   6     5271.93     5072.94    107.32 o 
  -1   7   6     3096.62     2673.12    141.26 o 
   1   7   6      208.90      102.32     75.12 o 
   3   7   6    11776.90    11814.41    317.79 o 
   5   7   6     1345.55     1433.15    125.34 o 
   7   7   6     1331.67     1282.24    129.43 o 
   9   7   6     7655.89     7016.76    539.11 o 
  11   7   6       38.97     -117.46     81.00 o 
  13   7   6     1994.78     1991.82    243.41 o 
  15   7   6      624.09      736.45    201.20 o 
 -24   8   6     2634.55     2932.81    226.19 o 
 -22   8   6      333.82      315.21    121.99 o 
 -20   8   6      214.31      -88.90    107.49 o 
 -18   8   6     4025.48     4424.63    186.81 o 
 -16   8   6     1245.17     1257.92    113.02 o 
 -14   8   6     4892.92     4789.41    182.20 o 
 -12   8   6     2274.89     2250.50    102.99 o 
 -10   8   6      624.60      586.95     69.94 o 
  -8   8   6    10837.31    11215.31    186.13 o 
  -6   8   6     1550.31     1517.05     71.76 o 
  -4   8   6     1468.76     1484.76     70.54 o 
  -2   8   6    14369.42    14096.86    245.55 o 
   0   8   6     1639.47     1724.14    130.12 o 
   2   8   6      739.03      651.82    102.65 o 
   4   8   6    16258.53    16058.73    562.79 o 
   6   8   6     1693.10     1644.74    144.29 o 
   8   8   6     2789.53     2515.54    163.38 o 
  10   8   6     1408.55     1139.64    134.48 o 
  12   8   6      836.79      671.10    142.97 o 
  14   8   6     4509.35     4460.28    232.39 o 
 -21   9   6        0.04     -153.44    102.29 o 
 -19   9   6        0.28     -123.96     82.64 o 
 -17   9   6      150.14       82.18     94.64 o 
 -15   9   6     2072.24     2122.76    153.26 o 
 -13   9   6     4772.92     4960.06    187.82 o 
 -11   9   6     1882.22     1878.23     99.95 o 
  -9   9   6      475.31      383.70     68.16 o 
  -7   9   6        6.97       -3.77     47.05 o 
  -5   9   6      273.98      123.74     54.98 o 
  -3   9   6       21.76      -10.94     53.13 o 
  -1   9   6      941.21      950.20     91.17 o 
   1   9   6       46.64      -84.80     56.53 o 
   3   9   6      695.92      736.28    199.60 o 
   5   9   6      745.11      648.78    113.11 o 
   7   9   6      199.06       51.98    141.38 o 
   9   9   6       26.34      107.05    109.14 o 
  11   9   6      132.91      -51.61     96.74 o 
  13   9   6      226.95      268.59    120.51 o 
 -20  10   6       23.07     -127.54     85.03 o 
 -18  10   6     2252.75     2587.50    159.73 o 
 -16  10   6      895.42      844.07    141.29 o 
 -14  10   6     1323.38     1398.14    121.53 o 
 -12  10   6     1059.25     1066.77    104.89 o 
 -10  10   6        6.26      -95.22     64.60 o 
  -8  10   6     3264.93     3137.44    141.06 o 
  -6  10   6      141.45       31.14     60.76 o 
  -4  10   6      152.71      107.55     61.47 o 
  -2  10   6     6699.24     6771.13    167.64 o 
   0  10   6     1095.97     1026.61    104.07 o 
   2  10   6     1500.17     1428.77    108.81 o 
   4  10   6       44.57      -96.40     98.47 o 
   6  10   6      236.25      -39.11    105.50 o 
   8  10   6     2303.96     2280.17    184.63 o 
  10  10   6      151.02      -97.58    110.62 o 
  12  10   6        1.03     -126.02    116.70 o 
 -19  11   6     1082.06     1078.29    147.07 o 
 -17  11   6      546.76      588.10    113.06 o 
 -15  11   6        2.92     -117.77     78.52 o 
 -13  11   6     2063.66     2050.88    266.77 o 
 -11  11   6       79.82      -52.51     74.20 o 
  -9  11   6     1596.78     1670.68    279.21 o 
  -7  11   6     1234.59     1413.09    154.41 o 
  -5  11   6      107.37      -64.90     62.93 o 
  -3  11   6      800.01      878.54     83.72 o 
  -1  11   6     1893.30     2000.41    132.62 o 
   1  11   6      550.19      578.83    185.56 o 
   3  11   6     4803.29     4792.73    224.45 o 
   5  11   6       22.55     -114.61    106.14 o 
   7  11   6       98.74      -66.44    112.20 o 
   9  11   6     1928.38     1913.08    179.74 o 
  11  11   6        7.04     -155.14    103.43 o 
 -16  12   6      251.56      265.09    107.08 o 
 -14  12   6      321.42      157.92     92.81 o 
 -12  12   6        2.45     -129.61     92.94 o 
 -10  12   6       27.25      -78.60    102.34 o 
  -8  12   6        1.90     -109.63     96.87 o 
  -6  12   6      814.56      856.22    130.05 o 
  -4  12   6        2.33      -78.95     83.28 o 
  -2  12   6       37.83      -43.71     80.24 o 
   0  12   6     1464.94     1108.02    177.63 o 
   2  12   6       18.60     -111.46     74.31 o 
   4  12   6      250.26      135.52    123.06 o 
   6  12   6        7.53     -143.29    108.07 o 
   8  12   6       11.48      -24.74    120.15 o 
 -13  13   6       24.12      -21.55    111.77 o 
 -11  13   6        5.29     -158.84    105.89 o 
  -9  13   6       53.85     -167.36    111.57 o 
  -7  13   6      677.52      909.70    203.37 o 
  -5  13   6      775.22      678.73    202.47 o 
  -3  13   6      297.08      301.12    172.26 o 
  -1  13   6       65.57      -58.48     86.83 o 
   1  13   6      330.11      358.64    138.67 o 
   3  13   6       13.58      -94.78     85.90 o 
   5  13   6      113.77       31.39    120.35 o 
  -8  14   6      374.97      468.74    196.06 o 
  -6  14   6        5.34     -200.41    169.07 o 
  -4  14   6      181.67     -113.47    170.67 o 
  -2  14   6      251.52      184.27    127.12 o 
   0  14   6       69.42       32.90    118.91 o 
 -27   1   7     4664.70     5001.04    263.48 o 
 -25   1   7     2398.16     2451.06    152.82 o 
 -23   1   7      373.83      131.95     82.37 o 
 -21   1   7     3559.88     4196.34    133.61 o 
 -19   1   7       81.08       28.16     51.34 o 
 -17   1   7      591.77      568.45     92.95 o 
 -15   1   7    25266.08    25041.30    367.10 o 
 -13   1   7     1760.27     1549.80     72.15 o 
 -11   1   7     9950.69     9365.01    145.96 o 
  -9   1   7    17663.26    16922.99    220.02 o 
  -7   1   7       63.58       28.46     23.69 o 
  -5   1   7     2689.07     1869.19     59.71 o 
  -3   1   7       40.18       12.92     33.72 o 
  -1   1   7      364.27      385.59     48.46 o 
   1   1   7    59208.81    57207.82    990.03 o 
   3   1   7     3407.63     2998.72    101.67 o 
   5   1   7     4179.51     4324.52    124.70 o 
   7   1   7     3939.05     4227.45    131.53 o 
   9   1   7      497.54      494.06     71.14 o 
  11   1   7     4243.12     4694.59    198.26 o 
  13   1   7      156.53      221.49     96.67 o 
  15   1   7      162.94      -19.45    148.47 o 
  17   1   7     4115.90     4486.53    334.70 o 
 -26   2   7     5319.17     5729.37    214.81 o 
 -24   2   7     1016.99      669.77    127.35 o 
 -22   2   7       34.38     -121.01     80.67 o 
 -20   2   7     2930.76     3065.66    138.18 o 
 -18   2   7     2064.37     1950.02     91.64 o 
 -16   2   7    14183.76    14625.12    246.44 o 
 -14   2   7     4963.69     4659.76    204.47 o 
 -12   2   7      769.00      664.14     51.69 o 
 -10   2   7    16954.05    16833.11    256.39 o 
  -8   2   7      287.37      240.83     28.61 o 
  -6   2   7      401.19      342.18     45.77 o 
  -4   2   7     5006.95     4299.62    161.18 o 
  -2   2   7     1620.93     1491.18     86.18 o 
   0   2   7    16076.37    14778.50    262.43 o 
   2   2   7     4745.08     4858.81    129.02 o 
   4   2   7      249.78      210.89     64.44 o 
   6   2   7     6370.03     6381.72    284.82 o 
   8   2   7       89.29       44.49     55.16 o 
  10   2   7      897.13      860.00    111.46 o 
  12   2   7       96.80      167.64     89.38 o 
  14   2   7        6.95       41.51     96.79 o 
  16   2   7     1962.23     2090.28    178.76 o 
 -27   3   7       80.75     -112.50    116.14 o 
 -25   3   7       73.83       94.06     92.07 o 
 -23   3   7     1673.89     1862.72    153.43 o 
 -21   3   7      100.06     -100.61     67.07 o 
 -19   3   7      156.27      105.33     85.86 o 
 -17   3   7     1128.42     1065.26    116.33 o 
 -15   3   7     1813.37     1844.97    106.82 o 
 -13   3   7     9141.79     8901.96    180.06 o 
 -11   3   7      417.47      359.30     47.28 o 
  -9   3   7       61.03      -18.07     35.03 o 
  -7   3   7    10511.88    10620.54    405.14 o 
  -5   3   7    13036.33    13771.72    515.87 o 
  -3   3   7     6756.38     6711.95    149.01 o 
  -1   3   7     2795.37     2605.90     96.92 o 
   1   3   7     1205.42     1119.93     68.89 o 
   3   3   7     6784.60     6459.09    153.17 o 
   5   3   7      375.78      334.86     59.15 o 
   7   3   7      702.56      609.47     91.58 o 
   9   3   7     2974.37     2912.19    159.91 o 
  11   3   7      139.64       84.90    120.45 o 
  13   3   7      783.32      770.50    123.67 o 
  15   3   7      636.34      340.42    118.64 o 
  17   3   7      165.45        7.79    217.67 o 
 -26   4   7     4121.49     4372.49    390.41 o 
 -24   4   7     1679.79     1822.74    144.41 o 
 -22   4   7      217.38      109.42     90.33 o 
 -20   4   7     3223.54     3496.11    152.27 o 
 -18   4   7     5206.43     5406.85    175.81 o 
 -16   4   7    11041.78    10573.69    300.36 o 
 -14   4   7      136.44      113.66     62.37 o 
 -12   4   7     3080.76     2731.88    158.42 o 
 -10   4   7    21565.23    21267.89    723.39 o 
  -8   4   7     2168.01     1807.06     73.07 o 
  -6   4   7      143.99       71.37     37.58 o 
  -4   4   7     1758.97     1788.55    185.45 o 
  -2   4   7    10503.92     9873.96    211.76 o 
   0   4   7     8297.25     7409.69    332.19 o 
   2   4   7     1136.07     1117.13     73.27 o 
   4   4   7     8514.74     8369.56    628.11 o 
   6   4   7     8029.19     7732.53    321.66 o 
   8   4   7      454.47      489.19     96.74 o 
  10   4   7      271.29      225.05     89.53 o 
  12   4   7     2956.81     3156.37    185.75 o 
  14   4   7     3956.30     4081.30    549.18 o 
  16   4   7      544.36      480.63    149.85 o 
 -25   5   7      968.12      906.98    219.61 o 
 -23   5   7      172.03       91.97    111.94 o 
 -21   5   7     1186.99     1214.86    118.74 o 
 -19   5   7       27.06     -100.66     67.10 o 
 -17   5   7      330.75      173.18     73.92 o 
 -15   5   7     7844.73     7773.83    227.12 o 
 -13   5   7      227.92      229.38     59.33 o 
 -11   5   7     5368.87     5316.84    130.59 o 
  -9   5   7     8262.94     7821.17    240.69 o 
  -7   5   7       26.49      -51.32     40.38 o 
  -5   5   7     1761.36     1550.07     71.98 o 
  -3   5   7     5552.42     4927.07    140.60 o 
  -1   5   7        4.47      -61.32     40.88 o 
   1   5   7     1683.00     1552.65     83.68 o 
   3   5   7     2149.91     2247.45    135.64 o 
   5   5   7     3243.01     2959.13    151.24 o 
   7   5   7      929.55      886.49    131.32 o 
   9   5   7     1864.10     1493.60    220.53 o 
  11   5   7       52.58       24.04     88.56 o 
  13   5   7      938.45      764.07    135.56 o 
  15   5   7      190.87      105.61    128.90 o 
 -24   6   7     3703.02     3723.19    226.95 o 
 -22   6   7        7.25      -37.53    105.37 o 
 -20   6   7       20.65     -120.84     88.75 o 
 -18   6   7     4766.07     4980.52    175.60 o 
 -16   6   7     4667.36     4682.91    137.02 o 
 -14   6   7     7414.09     7591.09    232.19 o 
 -12   6   7     5940.07     5697.04    212.99 o 
 -10   6   7     1585.15     1441.99     82.43 o 
  -8   6   7    12328.56    12149.70    214.12 o 
  -6   6   7        9.61      -59.90     39.94 o 
  -4   6   7        5.85      -32.49     40.61 o 
  -2   6   7    13143.30    12777.92    514.62 o 
   0   6   7      323.08      147.90     76.20 o 
   2   6   7     2748.36     2622.20    189.43 o 
   4   6   7     1313.53     1163.81    229.68 o 
   6   6   7      101.37      -14.18     79.39 o 
   8   6   7     5172.72     4986.21    213.36 o 
  10   6   7      648.03      595.56    113.95 o 
  12   6   7      167.77      -25.37     97.91 o 
  14   6   7     3344.68     3489.97    401.73 o 
 -23   7   7     1866.68     2111.79    338.41 o 
 -21   7   7     2638.95     2648.81    193.84 o 
 -19   7   7     1411.58     1169.44    169.63 o 
 -17   7   7      162.47      111.95     65.01 o 
 -15   7   7      643.76      562.07     72.21 o 
 -13   7   7     3116.11     3145.23    117.62 o 
 -11   7   7      420.86      344.07     64.29 o 
  -9   7   7     1205.58     1216.60     79.51 o 
  -7   7   7     6877.24     6897.69    160.29 o 
  -5   7   7     5101.16     4770.78    122.08 o 
  -3   7   7      360.62      327.45     62.54 o 
  -1   7   7     1960.13     1997.49    216.41 o 
   1   7   7     4395.53     4161.94    182.85 o 
   3   7   7    10542.41    10598.85    315.14 o 
   5   7   7     3024.05     2831.77    168.16 o 
   7   7   7      498.31      597.51    109.55 o 
   9   7   7      518.68      514.13    111.78 o 
  11   7   7      382.83      268.01    120.43 o 
  13   7   7       60.19      -52.00    116.92 o 
 -22   8   7        7.04     -152.01    101.34 o 
 -20   8   7      527.91      266.78    116.40 o 
 -18   8   7      129.69       14.66     99.21 o 
 -16   8   7       22.97      -38.85     65.57 o 
 -14   8   7      150.18       80.91     68.78 o 
 -12   8   7      410.71      289.57     67.15 o 
 -10   8   7      240.44      250.25     60.81 o 
  -8   8   7     3597.51     3515.20    114.99 o 
  -6   8   7      243.82      212.41     48.23 o 
  -4   8   7     1269.21     1043.31     95.87 o 
  -2   8   7      759.04      676.25    101.63 o 
   0   8   7     1046.75      859.25    112.33 o 
   2   8   7       92.52       95.56    115.53 o 
   4   8   7      537.84      475.49    139.67 o 
   6   8   7      214.29       77.79     92.25 o 
   8   8   7     1221.48     1269.80    270.97 o 
  10   8   7        7.58     -142.62     95.08 o 
  12   8   7       38.63     -150.98    105.74 o 
 -21   9   7      520.51      379.07    129.08 o 
 -19   9   7     2631.80     2723.73    202.77 o 
 -17   9   7      113.06       71.20     83.19 o 
 -15   9   7       43.92       19.19     77.41 o 
 -13   9   7     3063.22     3225.09    151.69 o 
 -11   9   7        8.57      -86.82     57.88 o 
  -9   9   7       45.51      -19.30     55.95 o 
  -7   9   7     9374.15     9415.41    232.03 o 
  -5   9   7     1623.75     1624.96     93.47 o 
  -3   9   7     3657.92     3629.95    138.81 o 
  -1   9   7     1170.55     1310.88    138.39 o 
   1   9   7      888.25      889.51    126.13 o 
   3   9   7     2290.86     2412.34    165.54 o 
   5   9   7       13.87     -141.92     94.61 o 
   7   9   7      166.07      -41.11    108.69 o 
   9   9   7     3423.57     3376.26    311.94 o 
  11   9   7      481.45      219.61    131.08 o 
 -20  10   7       42.01     -153.68    113.21 o 
 -18  10   7     1585.47     1789.12    149.96 o 
 -16  10   7       16.14     -107.48     71.65 o 
 -14  10   7     1022.11      953.96    108.84 o 
 -12  10   7      912.50      910.43    106.99 o 
 -10  10   7      316.59      204.21     67.41 o 
  -8  10   7     1517.39     1557.52    148.96 o 
  -6  10   7      491.63      289.75     83.49 o 
  -4  10   7       22.93      -73.61     57.40 o 
  -2  10   7     1052.85     1215.95    103.41 o 
   0  10   7      588.17      488.05    120.72 o 
   2  10   7     1363.59     1293.20    148.10 o 
   4  10   7       16.68        3.04    106.06 o 
   6  10   7       88.32        7.73    106.84 o 
   8  10   7      403.46      230.59    113.40 o 
  10  10   7      785.65      711.09    145.72 o 
 -19  11   7      496.29      299.90    109.89 o 
 -17  11   7       18.96      -60.56     93.12 o 
 -15  11   7     1895.29     1667.98    197.18 o 
 -13  11   7      728.29      609.06    136.28 o 
 -11  11   7       44.63      -63.56     98.92 o 
  -9  11   7        0.15      -62.42     86.93 o 
  -7  11   7     1107.11     1300.42    115.39 o 
  -5  11   7      906.54      888.86     87.23 o 
  -3  11   7      666.70      666.04     80.03 o 
  -1  11   7        3.76      -48.87     76.03 o 
   1  11   7      460.04      458.31    126.85 o 
   3  11   7      127.72      179.11    111.91 o 
   5  11   7      211.00      -43.67    104.37 o 
   7  11   7       22.94     -186.08    141.38 o 
   9  11   7      853.76      784.33    176.26 o 
 -16  12   7        9.81        8.04     92.83 o 
 -14  12   7      262.91       69.62    129.94 o 
 -12  12   7     1462.57     1439.49    231.05 o 
 -10  12   7      457.28      211.28    160.59 o 
  -8  12   7     2043.23     2088.43    178.61 o 
  -6  12   7      729.37      552.45    209.78 o 
  -4  12   7      191.43       84.71     88.03 o 
  -2  12   7     1520.86     1773.59    158.93 o 
   0  12   7        7.74      -13.02    113.97 o 
   2  12   7      206.25      113.90    118.50 o 
   4  12   7     1964.32     1800.67    247.86 o 
   6  12   7      234.53       32.11    120.04 o 
 -13  13   7      125.54      -10.86    117.87 o 
 -11  13   7       79.60        4.86    118.59 o 
  -9  13   7       27.97       -0.92    111.34 o 
  -7  13   7      383.13      240.19    181.88 o 
  -5  13   7       63.58       43.01    173.17 o 
  -3  13   7      118.48       17.08     90.68 o 
  -1  13   7      183.67        8.60     90.26 o 
   1  13   7      683.02      533.74    138.40 o 
   3  13   7      118.40     -148.83    110.76 o 
 -26   0   8     8190.53     8928.68    472.42 o 
 -24   0   8       86.03     -169.98    170.90 o 
 -22   0   8      526.63      681.22    161.73 o 
 -20   0   8     2908.66     3163.03    167.69 o 
 -18   0   8     1722.07     1789.75    129.90 o 
 -16   0   8    19051.21    18464.90    539.46 o 
 -14   0   8     2613.95     2396.34    131.52 o 
 -12   0   8        7.49      -76.45     50.97 o 
 -10   0   8    34164.89    33967.74    643.83 o 
  -8   0   8     1246.35     1440.93     81.93 o 
  -6   0   8       12.06      -50.47     41.87 o 
  -4   0   8    12902.81    12974.69    338.82 o 
  -2   0   8     1896.91     1629.92    141.03 o 
   0   0   8    16452.07    15696.16    541.97 o 
   2   0   8    14432.15    13688.64    320.63 o 
   4   0   8     2754.86     2683.02    177.42 o 
   6   0   8    12571.93    13017.37    437.88 o 
   8   0   8        0.62       48.27    110.95 o 
  10   0   8     1582.60     1381.68    129.43 o 
  12   0   8     5873.20     6941.53    371.08 o 
  14   0   8      687.79      639.86    180.05 o 
  16   0   8     1141.04     1503.22    232.64 o 
 -27   1   8      899.03      972.95    173.43 o 
 -25   1   8     1996.82     2235.55    149.57 o 
 -23   1   8        3.92     -125.74     83.83 o 
 -21   1   8      267.95      170.42     64.73 o 
 -19   1   8      328.56      284.25     62.13 o 
 -17   1   8        8.32      -48.97     48.32 o 
 -15   1   8    16823.28    17137.18    317.58 o 
 -13   1   8      578.70      450.27     55.65 o 
 -11   1   8     2923.85     2901.23    106.92 o 
  -9   1   8     3319.31     3300.02     82.25 o 
  -7   1   8        2.37      -40.77     27.18 o 
  -5   1   8     5383.37     5133.30    109.09 o 
  -3   1   8     1133.28     1086.86     69.05 o 
  -1   1   8     1334.66     1253.43     76.22 o 
   1   1   8     2903.52     2715.75    102.18 o 
   3   1   8      397.07      424.70     60.21 o 
   5   1   8      522.45      487.20     67.07 o 
   7   1   8     2781.56     2634.40    115.91 o 
   9   1   8       63.74      -89.29     59.53 o 
  11   1   8      266.42      206.43     98.01 o 
  13   1   8      545.92      373.32    117.65 o 
  15   1   8      126.23       55.36    158.08 o 
 -26   2   8     2297.82     2301.61    161.57 o 
 -24   2   8      319.08      287.75     94.55 o 
 -22   2   8      693.72      476.06    129.36 o 
 -20   2   8      121.05       27.13     71.54 o 
 -18   2   8     4408.61     4310.14    128.35 o 
 -16   2   8    10026.99    10719.30    245.78 o 
 -14   2   8      275.56      225.98     63.89 o 
 -12   2   8      933.78      767.75     58.57 o 
 -10   2   8    11252.89    11175.74    222.01 o 
  -8   2   8     2792.16     2624.35     94.24 o 
  -6   2   8     2709.11     2731.15     96.25 o 
  -4   2   8     3173.80     2748.56     97.80 o 
  -2   2   8     6634.90     6317.99    195.88 o 
   0   2   8     1459.27     1434.95     90.40 o 
   2   2   8      942.15     1067.92     74.10 o 
   4   2   8       80.09       43.02     51.79 o 
   6   2   8     5085.34     5185.83    151.18 o 
   8   2   8     1230.71     1339.81    212.18 o 
  10   2   8      445.39      179.71     99.07 o 
  12   2   8      358.32      469.67    118.78 o 
  14   2   8      613.62      537.72    207.03 o 
  16   2   8      318.11      338.57    161.74 o 
 -27   3   8     2277.44     2518.40    207.53 o 
 -25   3   8     2657.49     2713.78    165.52 o 
 -23   3   8       72.42     -118.03     78.68 o 
 -21   3   8     3053.76     3309.07    150.55 o 
 -19   3   8       58.77      -39.44     69.12 o 
 -17   3   8      173.56      116.83     70.99 o 
 -15   3   8    23187.73    23255.88    411.63 o 
 -13   3   8     1925.10     1880.58     83.71 o 
 -11   3   8    11230.83    11412.33    201.93 o 
  -9   3   8     9076.09     9225.43    318.04 o 
  -7   3   8       10.45      -47.08     42.25 o 
  -5   3   8    11902.68    11717.13    267.43 o 
  -3   3   8      116.74       54.94     47.03 o 
  -1   3   8      372.71      303.50     56.44 o 
   1   3   8    24369.66    23451.67    979.34 o 
   3   3   8     2712.31     2788.41    108.52 o 
   5   3   8     4660.25     4371.95    206.36 o 
   7   3   8     8889.37     9174.84    279.96 o 
   9   3   8      667.01      802.91    110.86 o 
  11   3   8     4917.74     5433.08    294.32 o 
  13   3   8      172.68      206.38    124.67 o 
  15   3   8       56.37     -128.01    188.51 o 
 -26   4   8      117.25        3.23    129.26 o 
 -24   4   8     2731.73     2597.39    153.84 o 
 -22   4   8      672.90      370.32    119.48 o 
 -20   4   8     2475.08     2375.16    133.11 o 
 -18   4   8     1003.46     1045.83    102.12 o 
 -16   4   8     2273.20     2520.28    165.10 o 
 -14   4   8       56.76      -27.33     61.42 o 
 -12   4   8     4783.98     4284.72    139.05 o 
 -10   4   8      153.87       89.12     47.54 o 
  -8   4   8    10099.37     9737.96    368.91 o 
  -6   4   8     1109.89     1076.07    102.44 o 
  -4   4   8     2876.35     2715.91    102.53 o 
  -2   4   8     3412.89     3196.66    173.62 o 
   0   4   8     1743.77     1563.78     86.43 o 
   2   4   8     2022.48     2054.15    139.19 o 
   4   4   8       21.91      -24.11     69.90 o 
   6   4   8      456.69      390.54     91.00 o 
   8   4   8     1951.95     1942.73    147.38 o 
  10   4   8      119.56      196.78     98.17 o 
  12   4   8      600.91      678.69    209.32 o 
  14   4   8      451.04      323.56    228.88 o 
 -25   5   8        6.14     -144.91    105.96 o 
 -23   5   8      736.59      766.24    138.39 o 
 -21   5   8     1775.87     1818.39    135.94 o 
 -19   5   8     1986.69     1839.01    125.53 o 
 -17   5   8      546.13      551.29     86.86 o 
 -15   5   8      328.87      270.43     76.08 o 
 -13   5   8     3914.70     3820.61    171.10 o 
 -11   5   8      894.16      824.50     70.40 o 
  -9   5   8     2683.12     2658.18     96.00 o 
  -7   5   8     6983.65     6902.85    195.65 o 
  -5   5   8     8290.74     8186.63    202.78 o 
  -3   5   8     4680.20     4348.70    499.53 o 
  -1   5   8     4679.81     4261.60    238.71 o 
   1   5   8     4979.60     4444.55    185.19 o 
   3   5   8     1156.41     1135.61    115.18 o 
   5   5   8      816.78      849.54    115.14 o 
   7   5   8      838.76      959.23    210.92 o 
   9   5   8     4327.88     4684.79    212.96 o 
  11   5   8     3397.12     3220.30    262.52 o 
  13   5   8      591.89      325.59    130.79 o 
 -24   6   8      174.10        4.03    121.33 o 
 -22   6   8      128.39       25.75     97.68 o 
 -20   6   8     2709.14     2576.69    144.96 o 
 -18   6   8     2406.29     2181.18    134.65 o 
 -16   6   8     2947.96     2670.13    131.81 o 
 -14   6   8     1120.96     1093.21     85.02 o 
 -12   6   8      621.15      487.67     67.50 o 
 -10   6   8     1339.87     1273.66    105.26 o 
  -8   6   8      500.41      518.76     62.76 o 
  -6   6   8       24.02      -67.75     45.17 o 
  -4   6   8     3625.33     3426.50    121.82 o 
  -2   6   8     4142.41     4159.22    133.65 o 
   0   6   8     3028.31     2815.11    473.45 o 
   2   6   8     1490.99     1305.84    123.99 o 
   4   6   8       14.70     -122.64     81.76 o 
   6   6   8     4367.24     4370.37    229.01 o 
   8   6   8       52.83       15.42     85.51 o 
  10   6   8      173.74      124.94    108.33 o 
  12   6   8      487.30      435.81    127.10 o 
  14   6   8      336.74      378.28    133.54 o 
 -23   7   8     1617.48     2133.54    466.18 o 
 -21   7   8       81.96      -83.51    105.81 o 
 -19   7   8     2806.44     2700.00    180.97 o 
 -17   7   8      885.22      920.02    103.73 o 
 -15   7   8      456.09      423.21     71.46 o 
 -13   7   8     1854.42     1956.43    101.96 o 
 -11   7   8     1447.63     1383.50     87.55 o 
  -9   7   8       16.29      -78.15     52.96 o 
  -7   7   8     9808.85     9395.81    188.38 o 
  -5   7   8     2141.41     1997.56    104.93 o 
  -3   7   8     2790.71     2680.72    152.77 o 
  -1   7   8     3554.64     3268.44    333.21 o 
   1   7   8        0.26      -15.82     77.41 o 
   3   7   8      112.57       28.29     88.24 o 
   5   7   8      365.01      309.83    108.83 o 
   7   7   8      380.18      273.66    103.45 o 
   9   7   8     1990.65     2006.11    267.54 o 
  11   7   8       28.37      -43.06    109.42 o 
  13   7   8      127.83       63.83    122.92 o 
 -22   8   8       55.14      -84.98    110.32 o 
 -20   8   8      382.77      357.85    132.73 o 
 -18   8   8     5552.64     5889.26    254.55 o 
 -16   8   8      339.24      199.50     70.74 o 
 -14   8   8       73.03       -2.08     64.08 o 
 -12   8   8     1583.99     1640.52     98.94 o 
 -10   8   8      103.65      -28.48     54.37 o 
  -8   8   8     1362.18     1545.17     95.19 o 
  -6   8   8     2672.53     2497.00    124.06 o 
  -4   8   8     1124.22      907.67    118.38 o 
  -2   8   8    14564.73    13809.21    930.20 o 
   0   8   8     1214.82      992.31    144.69 o 
   2   8   8     2054.88     1861.13    149.74 o 
   4   8   8     1087.76     1247.35    141.38 o 
   6   8   8      763.08      573.06    118.10 o 
   8   8   8      895.88      884.26    135.30 o 
  10   8   8     1422.50     1506.95    363.05 o 
  12   8   8      409.76      191.84    135.11 o 
 -21   9   8        1.24     -159.26    106.18 o 
 -19   9   8      109.79      -54.37    114.60 o 
 -17   9   8       15.96      100.95     88.47 o 
 -15   9   8     1729.21     1620.94    127.64 o 
 -13   9   8       27.44      -52.99     65.02 o 
 -11   9   8      100.92       -3.38     61.97 o 
  -9   9   8      167.05      214.71     65.46 o 
  -7   9   8       24.78       -9.78     70.50 o 
  -5   9   8       32.43     -100.09     66.72 o 
  -3   9   8      166.18       79.47     89.24 o 
  -1   9   8        1.30       80.84     97.54 o 
   1   9   8     2568.50     2545.61    171.65 o 
   3   9   8      412.41      392.24    136.69 o 
   5   9   8        1.54     -137.29     91.53 o 
   7   9   8      115.62      -72.78    105.87 o 
   9   9   8       12.39       81.23    116.91 o 
 -20  10   8       12.18      -71.89    111.02 o 
 -18  10   8     3091.96     3162.17    207.95 o 
 -16  10   8     1159.95     1155.56    172.14 o 
 -14  10   8       75.80       13.98     85.84 o 
 -12  10   8      851.16     1066.19    112.57 o 
 -10  10   8      140.75       98.87     96.89 o 
  -8  10   8     2192.81     2118.52    130.31 o 
  -6  10   8      734.20      585.24    123.60 o 
  -4  10   8      624.40      431.96    118.93 o 
  -2  10   8     4333.96     4146.26    206.90 o 
   0  10   8      118.32       59.64    107.35 o 
   2  10   8      576.74      517.24    129.47 o 
   4  10   8     1215.42     1173.16    157.33 o 
   6  10   8       59.06     -226.81    171.35 o 
   8  10   8     1251.42     1311.29    166.89 o 
 -17  11   8     1074.22     1095.19    176.08 o 
 -15  11   8        5.62      -53.85     85.95 o 
 -13  11   8      547.60      515.61    130.26 o 
 -11  11   8       86.06       56.31    100.56 o 
  -9  11   8       24.25      -50.39     83.08 o 
  -7  11   8     3384.06     3542.36    200.42 o 
  -5  11   8      194.80       57.33     82.42 o 
  -3  11   8      923.90      959.58    143.79 o 
  -1  11   8      647.49      703.72    137.43 o 
   1  11   8        1.97       -1.37    111.19 o 
   3  11   8      877.52      796.45    161.50 o 
   5  11   8       21.99     -114.54    200.63 o 
 -14  12   8      120.78       57.32    116.38 o 
 -12  12   8        1.24     -153.06    102.04 o 
 -10  12   8      479.00      385.73    123.76 o 
  -8  12   8      175.88      190.13    116.01 o 
  -6  12   8      815.28      537.03    106.74 o 
  -4  12   8       19.05     -143.36    102.78 o 
  -2  12   8       15.09       -1.64    116.13 o 
   0  12   8      600.45      581.62    131.75 o 
   2  12   8      422.95      304.69    132.97 o 
   4  12   8       11.70     -105.07    112.11 o 
 -11  13   8       64.98      -83.52    110.24 o 
  -9  13   8       21.54      -76.41    118.47 o 
  -7  13   8     1404.30     1842.93    266.73 o 
  -5  13   8      638.99      414.29    201.78 o 
  -3  13   8      274.37      224.31    127.23 o 
  -1  13   8       98.37       67.28    128.20 o 
 -27   1   9     1082.27      882.01    164.34 o 
 -25   1   9     2202.03     2481.14    155.95 o 
 -23   1   9     1596.89     1519.54    204.27 o 
 -21   1   9     8806.37     9325.71    271.96 o 
 -19   1   9      228.21      188.07     59.92 o 
 -17   1   9       92.74      116.32     66.33 o 
 -15   1   9     8468.85     9043.83    262.32 o 
 -13   1   9     1194.38     1102.37    104.29 o 
 -11   1   9     2802.27     2390.43    131.44 o 
  -9   1   9    14575.87    14985.77    354.71 o 
  -7   1   9     6163.36     6151.79    127.17 o 
  -5   1   9    25281.99    25418.41    363.23 o 
  -3   1   9        9.25      -54.72     36.48 o 
  -1   1   9      804.82      672.49     66.70 o 
   1   1   9    18567.73    19070.78    341.01 o 
   3   1   9     4070.61     4175.11    155.42 o 
   5   1   9     1245.24     1368.04    104.55 o 
   7   1   9    10844.26    12152.56    266.89 o 
   9   1   9     2445.56     2520.06    162.18 o 
  11   1   9     5751.69     6564.98    257.81 o 
  13   1   9      198.88      310.66    179.59 o 
 -26   2   9     4351.65     4042.85    186.16 o 
 -24   2   9       34.22      -52.36     83.50 o 
 -22   2   9      840.95      722.84    107.24 o 
 -20   2   9     3383.28     3488.77    150.63 o 
 -18   2   9     1388.52     1409.97     89.00 o 
 -16   2   9    21049.66    21138.34    476.26 o 
 -14   2   9       26.79      -85.92     57.28 o 
 -12   2   9      176.27      130.52     61.70 o 
 -10   2   9    18364.53    18940.01    334.46 o 
  -8   2   9      102.48      -16.36     36.97 o 
  -6   2   9     2286.02     1998.91    113.82 o 
  -4   2   9    21057.84    21468.04    615.93 o 
  -2   2   9      465.79      460.89     63.43 o 
   0   2   9     8957.60     8852.82    230.70 o 
   2   2   9       73.71       18.66     52.34 o 
   4   2   9      114.51       73.86     57.90 o 
   6   2   9     8206.22     8681.39    268.91 o 
   8   2   9     3227.63     3549.05    185.08 o 
  10   2   9      103.16      -23.96     95.40 o 
  12   2   9     5887.63     6310.08    259.15 o 
  14   2   9        2.41      -65.89    135.66 o 
 -27   3   9      261.92      111.77    104.14 o 
 -25   3   9        5.01      -73.32     90.09 o 
 -23   3   9      865.20     1073.12    172.44 o 
 -21   3   9      205.98      171.64     85.62 o 
 -19   3   9     2964.43     2725.04    136.54 o 
 -17   3   9     3974.68     3760.07    180.28 o 
 -15   3   9       52.91        9.27     64.94 o 
 -13   3   9      926.48      914.80     87.21 o 
 -11   3   9     1216.62     1234.94     73.86 o 
  -9   3   9      285.72      267.76     59.34 o 
  -7   3   9     1905.98     1671.15     91.34 o 
  -5   3   9      467.40      457.91     67.39 o 
  -3   3   9     4125.45     4165.15    232.02 o 
  -1   3   9     3977.50     3629.63    157.53 o 
   1   3   9     2345.70     2381.56    105.24 o 
   3   3   9      264.42      128.99     58.82 o 
   5   3   9        0.82      -38.03     84.99 o 
   7   3   9        2.69       81.54     98.14 o 
   9   3   9     3624.21     3949.92    200.18 o 
  11   3   9        0.58        2.15     98.03 o 
  13   3   9      235.74      194.90    154.64 o 
 -26   4   9     1807.10     2156.74    163.41 o 
 -24   4   9      303.74      295.44    103.83 o 
 -22   4   9      581.63      471.09    101.96 o 
 -20   4   9     1486.70     1706.92    130.45 o 
 -18   4   9     3510.88     3556.69    396.93 o 
 -16   4   9       27.01      -44.28     66.85 o 
 -14   4   9      448.83      312.63     75.79 o 
 -12   4   9     1351.10     1525.78     84.58 o 
 -10   4   9    11935.00    11966.43    289.00 o 
  -8   4   9      153.78       97.20     55.52 o 
  -6   4   9      110.11       -3.65     53.27 o 
  -4   4   9     7445.46     7555.83    532.21 o 
  -2   4   9    10580.71    10574.55    422.91 o 
   0   4   9     5278.94     5325.84    151.90 o 
   2   4   9       69.24        8.26     67.94 o 
   4   4   9      298.48      170.29     93.83 o 
   6   4   9     4578.77     5010.50    212.37 o 
   8   4   9      119.62      132.87    101.77 o 
  10   4   9      155.82       71.56    116.11 o 
  12   4   9     2687.95     2700.30    331.50 o 
 -25   5   9     1576.01     1333.36    161.78 o 
 -23   5   9       70.59      -33.59     91.44 o 
 -21   5   9      871.93      890.54    115.35 o 
 -19   5   9      437.11      529.90     95.34 o 
 -17   5   9     3987.09     3439.24    148.39 o 
 -15   5   9      402.56      398.98     78.50 o 
 -13   5   9       53.48      -74.71     49.80 o 
 -11   5   9     3619.55     3201.71    111.20 o 
  -9   5   9     5641.31     5471.94    136.23 o 
  -7   5   9      163.76       33.28     58.67 o 
  -5   5   9     3248.70     2940.80    116.21 o 
  -3   5   9     2457.81     2204.79    104.04 o 
  -1   5   9      660.19      692.58     76.62 o 
   1   5   9      782.34      718.87    100.29 o 
   3   5   9      295.08      247.28     97.68 o 
   5   5   9      442.89      411.25    106.92 o 
   7   5   9     1838.49     1835.88    152.99 o 
   9   5   9     1328.08     1048.18    139.84 o 
  11   5   9        6.19     -120.05    105.52 o 
  13   5   9      480.39      514.46    245.47 o 
 -24   6   9     1749.80     1963.47    193.00 o 
 -22   6   9       39.06     -117.35     87.85 o 
 -20   6   9        1.29      -31.01     82.90 o 
 -18   6   9     8974.74     9463.50    309.69 o 
 -16   6   9      669.99      587.36     92.16 o 
 -14   6   9      455.21      409.42     68.68 o 
 -12   6   9     2643.79     2760.72    153.51 o 
 -10   6   9      350.38      270.23     62.16 o 
  -8   6   9     8815.23     9215.26    230.94 o 
  -6   6   9      234.36      202.26     67.25 o 
  -4   6   9        5.95      -86.58     57.72 o 
  -2   6   9    11914.66    11946.27    695.71 o 
   0   6   9     3146.49     3074.13    262.18 o 
   2   6   9      707.02      578.46    106.63 o 
   4   6   9     2290.31     2140.11    194.28 o 
   6   6   9      243.18       37.83     92.10 o 
   8   6   9     3426.21     3812.11    417.86 o 
  10   6   9      532.13      564.70    131.01 o 
  12   6   9        2.36     -126.49    114.02 o 
 -23   7   9      711.47      964.59    158.29 o 
 -21   7   9     1147.99     1204.90    156.80 o 
 -19   7   9      970.11      899.98    116.68 o 
 -17   7   9     2220.63     2292.45    138.07 o 
 -15   7   9      651.47      660.62     94.44 o 
 -13   7   9     3811.20     3847.94    157.35 o 
 -11   7   9     1286.35     1226.96     89.13 o 
  -9   7   9      183.69       98.17     59.66 o 
  -7   7   9     1166.26     1440.06    114.28 o 
  -5   7   9      106.99       29.62     87.19 o 
  -3   7   9      113.38       20.13     91.95 o 
  -1   7   9     4312.12     4040.46    241.59 o 
   1   7   9      205.42      184.16     96.55 o 
   3   7   9     1318.62     1247.50    139.10 o 
   5   7   9      102.70       20.89    124.22 o 
   7   7   9      545.34      536.09    127.70 o 
   9   7   9     1394.22     1511.00    167.79 o 
  11   7   9        2.81     -100.79    116.18 o 
 -22   8   9        0.89       28.72    118.98 o 
 -20   8   9      230.68      131.79    115.98 o 
 -18   8   9     1468.31     1611.14    178.66 o 
 -16   8   9      154.91      -37.62     83.78 o 
 -14   8   9       14.28      -40.98     61.94 o 
 -12   8   9      379.61      273.31     70.15 o 
 -10   8   9      724.78      536.25     73.76 o 
  -8   8   9     3502.48     3218.31    117.96 o 
  -6   8   9      251.14      111.94    114.83 o 
  -4   8   9      588.24      548.69    109.96 o 
  -2   8   9      547.97      578.78    126.16 o 
   0   8   9       89.50        3.80     94.25 o 
   2   8   9      125.42       18.52    100.82 o 
   4   8   9      218.02      156.66    110.58 o 
   6   8   9        4.49     -131.80    105.58 o 
   8   8   9     1260.66      896.55    147.73 o 
  10   8   9       74.74        4.41    124.78 o 
 -21   9   9      258.19      243.34    128.99 o 
 -19   9   9     1682.71     1650.62    286.99 o 
 -17   9   9     2974.78     2962.94    192.33 o 
 -15   9   9      754.43      754.33    104.43 o 
 -13   9   9     4236.23     4565.98    150.14 o 
 -11   9   9       21.93      -37.19     62.72 o 
  -9   9   9      131.54       54.44     71.97 o 
  -7   9   9     6193.16     6204.68    193.70 o 
  -5   9   9      171.95      109.17    101.80 o 
  -3   9   9      746.86      737.54    124.95 o 
  -1   9   9     6386.71     6300.31    474.14 o 
   1   9   9     1342.06     1096.26    151.67 o 
   3   9   9     2902.52     3175.29    236.67 o 
   5   9   9       24.84     -145.66     97.11 o 
   7   9   9       66.67     -154.43    102.95 o 
 -18  10   9      761.69      562.69    140.36 o 
 -16  10   9      334.37      350.88    101.86 o 
 -14  10   9       79.22      -75.16     81.89 o 
 -12  10   9      934.87      893.69    132.54 o 
 -10  10   9      390.23      258.30     89.49 o 
  -8  10   9      865.82      854.21    130.08 o 
  -6  10   9      366.23      325.00    123.42 o 
  -4  10   9      103.63       -8.95     98.74 o 
  -2  10   9     1987.58     1859.79    245.81 o 
   0  10   9      658.32      568.89    185.53 o 
   2  10   9      104.70      -48.46    110.63 o 
   4  10   9      909.27      883.33    184.39 o 
   6  10   9       24.88     -135.02    117.12 o 
 -17  11   9       10.92      -59.70    120.44 o 
 -15  11   9      559.57      606.37    139.30 o 
 -13  11   9      353.24      268.99    119.70 o 
 -11  11   9       55.67       94.48    110.31 o 
  -9  11   9       53.74      -33.93     80.42 o 
  -7  11   9      330.80      257.98    121.01 o 
  -5  11   9      387.80      294.84    123.00 o 
  -3  11   9       32.28      -26.37    111.60 o 
  -1  11   9      250.24      135.67    123.72 o 
   1  11   9      996.40      768.48    142.75 o 
   3  11   9      315.47      222.96    127.68 o 
 -12  12   9     1310.68     1356.80    228.07 o 
 -10  12   9      383.83      248.46    112.93 o 
  -8  12   9     1327.11     1292.37    127.22 o 
  -6  12   9      217.78       78.29    157.39 o 
  -4  12   9      146.34       21.58    119.37 o 
  -2  12   9     1482.03     1547.48    206.12 o 
   0  12   9       57.11      -45.40    124.80 o 
 -26   0  10     4273.81     4695.18    349.34 o 
 -24   0  10      353.55       14.64    177.98 o 
 -22   0  10     1564.49     1523.78    158.07 o 
 -20   0  10     9622.27    10147.73    303.52 o 
 -18   0  10      198.66      235.67     92.30 o 
 -16   0  10     1397.81     1617.92    151.78 o 
 -14   0  10       40.09       42.09    108.89 o 
 -12   0  10      295.27       50.79    115.98 o 
 -10   0  10    17807.89    17686.47    571.48 o 
  -8   0  10       32.57      -33.28     79.50 o 
  -6   0  10      369.99      225.01     70.79 o 
  -4   0  10    19833.27    20647.29    517.26 o 
  -2   0  10     1409.49     1245.82    105.17 o 
   0   0  10     8684.10     9041.69    255.46 o 
   2   0  10     2215.85     2184.50    136.17 o 
   4   0  10      974.20     1115.38    137.48 o 
   6   0  10     7520.45     8859.49    279.52 o 
   8   0  10      670.12      691.27    125.86 o 
  10   0  10      154.30      -55.59    129.72 o 
  12   0  10     2120.93     2798.16    286.43 o 
 -27   1  10      265.55      203.14    205.43 o 
 -25   1  10      751.34      615.22    113.13 o 
 -23   1  10      162.13      -13.00     81.32 o 
 -21   1  10     2545.99     2743.04    139.88 o 
 -19   1  10       23.76      -40.87     55.66 o 
 -17   1  10     5710.96     5477.41    210.08 o 
 -15   1  10       83.64      -84.78     62.47 o 
 -13   1  10        8.31      -76.14     79.75 o 
 -11   1  10       52.95      -48.98     76.20 o 
  -9   1  10     3889.36     3752.90    148.49 o 
  -7   1  10      104.95        3.42     41.33 o 
  -5   1  10     5095.85     5095.61    125.22 o 
  -3   1  10     1101.56      960.35     70.45 o 
  -1   1  10       34.88      -28.81     46.13 o 
   1   1  10       78.08       67.81     52.38 o 
   3   1  10        7.95       35.27     63.47 o 
   5   1  10      641.01      656.77     89.86 o 
   7   1  10      838.01     1219.99    137.95 o 
   9   1  10        1.08     -122.83     81.89 o 
  11   1  10      224.41      126.14    117.01 o 
 -26   2  10     1711.17     1885.30    158.46 o 
 -24   2  10      549.21      582.88    111.44 o 
 -22   2  10      119.82      -38.13     79.51 o 
 -20   2  10     1690.90     1906.44    131.25 o 
 -18   2  10     3161.90     3138.45    143.55 o 
 -16   2  10      684.29      846.99    131.00 o 
 -14   2  10      118.72      -23.62     78.39 o 
 -12   2  10     1582.11     1220.18    246.04 o 
 -10   2  10     7273.65     7348.71    210.99 o 
  -8   2  10     2270.52     2205.92    105.48 o 
  -6   2  10        0.88      -24.49     42.78 o 
  -4   2  10     4490.30     4411.92    194.94 o 
  -2   2  10     1325.24     1377.37     92.21 o 
   0   2  10     1725.58     1701.98     98.76 o 
   2   2  10     1105.91     1229.89     95.05 o 
   4   2  10     1144.96     1338.95    102.43 o 
   6   2  10     1762.45     2070.77    155.87 o 
   8   2  10        6.41      -31.37     87.04 o 
  10   2  10      437.31      239.26    133.94 o 
  12   2  10      567.31      769.13    233.45 o 
 -25   3  10     2827.17     3016.45    169.00 o 
 -23   3  10     1496.53     1472.70    130.96 o 
 -21   3  10     8226.98     8448.81    418.89 o 
 -19   3  10       75.63       46.76     78.97 o 
 -17   3  10       58.03      155.41     76.06 o 
 -15   3  10     1273.52     1314.13    106.68 o 
 -13   3  10      756.25      775.08     86.79 o 
 -11   3  10      169.22       -2.66     83.58 o 
  -9   3  10    15495.87    16138.61    772.33 o 
  -7   3  10     5009.95     5420.35    153.77 o 
  -5   3  10     9972.14    10448.03    396.00 o 
  -3   3  10     1030.79     1029.21    103.42 o 
  -1   3  10      268.90      293.92     67.51 o 
   1   3  10      782.38      939.28     84.73 o 
   3   3  10     2318.65     2417.55    150.36 o 
   5   3  10      440.71      371.00    103.51 o 
   7   3  10     4027.84     4536.07    334.81 o 
   9   3  10      620.24      661.04    133.87 o 
  11   3  10      936.74      923.49    152.37 o 
 -24   4  10      869.81      886.26    124.38 o 
 -22   4  10       11.91      -60.37     86.21 o 
 -20   4  10     2480.36     2470.74    143.88 o 
 -18   4  10     2803.82     2601.35    166.40 o 
 -16   4  10      990.49     1048.92    103.03 o 
 -14   4  10      144.37        6.93     71.01 o 
 -12   4  10     1041.17      893.90     89.85 o 
 -10   4  10      327.65      222.72     71.61 o 
  -8   4  10     6486.05     6352.11    567.71 o 
  -6   4  10      337.19      250.62     69.04 o 
  -4   4  10     2006.12     2059.33    160.01 o 
  -2   4  10     1886.95     1929.67    123.84 o 
   0   4  10     4637.30     4202.75    411.91 o 
   2   4  10      295.07      317.87     97.84 o 
   4   4  10      366.58      287.27     96.57 o 
   6   4  10      523.82      581.19    122.96 o 
   8   4  10     1466.53     1742.15    166.37 o 
  10   4  10      677.40      594.42    135.04 o 
 -25   5  10      220.68      113.90    100.19 o 
 -23   5  10     1879.50     2110.26    152.32 o 
 -21   5  10     1951.02     2229.08    183.01 o 
 -19   5  10      444.23      495.24    114.25 o 
 -17   5  10    11014.26    10556.35    329.44 o 
 -15   5  10     2554.22     2604.40    131.15 o 
 -13   5  10     3452.33     3223.58    144.76 o 
 -11   5  10       15.28      -79.45     52.97 o 
  -9   5  10     2947.10     2764.47    121.79 o 
  -7   5  10    14519.67    14241.89   1292.59 o 
  -5   5  10     2278.92     2106.95    141.20 o 
  -3   5  10      906.00      827.87     82.64 o 
  -1   5  10     7102.36     6961.16    255.54 o 
   1   5  10     2174.97     2124.89    143.25 o 
   3   5  10     3423.15     3356.63    173.92 o 
   5   5  10      205.65       43.52     98.80 o 
   7   5  10      424.83      438.12    149.51 o 
   9   5  10     2455.65     2566.85    193.70 o 
  11   5  10       98.39      286.22    122.32 o 
 -24   6  10       20.41      -99.12    110.57 o 
 -22   6  10       74.89     -133.41     88.94 o 
 -20   6  10     3395.71     3438.58    201.71 o 
 -18   6  10     1286.89     1428.78    123.28 o 
 -16   6  10      956.37      845.76    149.96 o 
 -14   6  10      122.48       23.82     74.65 o 
 -12   6  10      542.95      641.81     74.98 o 
 -10   6  10     2843.21     2748.05    110.90 o 
  -8   6  10     1706.53     1482.07    104.24 o 
  -6   6  10      147.25       32.88     70.44 o 
  -4   6  10     2783.80     2890.77    328.98 o 
  -2   6  10        9.36       98.83     91.59 o 
   0   6  10      130.37       37.59     88.30 o 
   2   6  10     1479.03     1401.57    139.85 o 
   4   6  10      372.43      266.86    104.01 o 
   6   6  10     1725.64     1955.98    170.19 o 
   8   6  10      410.26      373.42    134.77 o 
  10   6  10      291.94      216.95    127.63 o 
 -23   7  10      394.95      310.32    129.37 o 
 -21   7  10       13.11      -25.00    113.52 o 
 -19   7  10     1317.34     1406.70    128.37 o 
 -17   7  10     2397.84     2351.57    141.38 o 
 -15   7  10      196.06       76.10     76.27 o 
 -13   7  10     2914.21     3055.23    152.57 o 
 -11   7  10        2.67      -53.97     54.03 o 
  -9   7  10     2441.56     2271.80    122.70 o 
  -7   7  10     2433.77     2224.63    267.26 o 
  -5   7  10      126.16       19.38     93.88 o 
  -3   7  10     1591.50     1455.93    287.45 o 
  -1   7  10     4473.59     4380.46    567.25 o 
   1   7  10       77.74       10.72     96.38 o 
   3   7  10     1098.88     1182.54    136.53 o 
   5   7  10       92.92       -8.95    108.22 o 
   7   7  10      128.50       19.12    114.72 o 
   9   7  10     2099.32     2362.61    225.63 o 
 -22   8  10      135.70       65.81    127.42 o 
 -20   8  10      347.97      175.62    124.40 o 
 -18   8  10     5417.17     5261.82    192.83 o 
 -16   8  10       17.30     -119.90     79.93 o 
 -14   8  10       13.77      -44.52     83.50 o 
 -12   8  10     3415.07     3788.62    133.81 o 
 -10   8  10     1451.81     1413.32    151.00 o 
  -8   8  10     1671.07     1938.21    151.48 o 
  -6   8  10      471.65      286.69    129.14 o 
  -4   8  10      199.42       99.99     97.94 o 
  -2   8  10     3152.38     3063.50    180.15 o 
   0   8  10       49.62      -63.42    114.61 o 
   2   8  10       42.85      -82.66     97.70 o 
   4   8  10     2091.93     2038.22    213.55 o 
   6   8  10      703.34      461.12    129.53 o 
 -19   9  10       32.05       -1.27    117.30 o 
 -17   9  10      148.63      236.03    113.39 o 
 -15   9  10        1.86      -71.85     79.53 o 
 -13   9  10       76.14       61.35     69.50 o 
 -11   9  10      336.55      219.80     86.80 o 
  -9   9  10      888.01      693.71    108.24 o 
  -7   9  10       70.95      -60.51     95.72 o 
  -5   9  10        0.20       89.90    103.53 o 
  -3   9  10       42.34       -5.99     96.34 o 
  -1   9  10       13.81       -1.33    102.43 o 
   1   9  10        0.06     -145.74     97.16 o 
   3   9  10      103.15       92.46    115.48 o 
   5   9  10      112.68      -99.36    116.30 o 
 -18  10  10     1951.64     2446.05    404.08 o 
 -16  10  10      218.85      202.16    124.35 o 
 -14  10  10      145.10       -7.92     87.66 o 
 -12  10  10     1340.50     1666.13    133.34 o 
 -10  10  10      398.94      317.51     93.73 o 
  -8  10  10     1876.24     1874.38    253.24 o 
  -6  10  10       15.37       -1.57    105.60 o 
  -4  10  10       95.99       80.32    105.14 o 
  -2  10  10     1462.62     1544.30    165.59 o 
   0  10  10       19.04      -80.99    110.23 o 
   2  10  10        0.76     -152.49    109.31 o 
   4  10  10     1168.93     1067.53    161.05 o 
 -15  11  10      199.04       93.79    168.14 o 
 -13  11  10      939.29     1015.86    212.18 o 
 -11  11  10      132.74       19.76     89.72 o 
  -9  11  10      154.51       11.37     89.75 o 
  -7  11  10      225.07      237.20    125.09 o 
  -5  11  10        0.71      -43.36    114.30 o 
  -3  11  10      411.92      302.14    127.05 o 
  -1  11  10      685.50      520.10    141.21 o 
  -8  12  10       63.98       70.70    122.53 o 
  -6  12  10       11.17      -94.91    107.16 o 
 -25   1  11     2306.53     2600.27    162.85 o 
 -23   1  11     1125.54     1123.13    123.18 o 
 -21   1  11     8364.93     9168.69    247.36 o 
 -19   1  11     2973.32     2971.13    144.52 o 
 -17   1  11      461.86      507.75     89.00 o 
 -15   1  11     2994.25     3359.93    173.49 o 
 -13   1  11     1043.85      908.50    279.43 o 
 -11   1  11      585.25      640.75    110.03 o 
  -9   1  11    12743.10    13561.64    343.88 o 
  -7   1  11     3245.43     3119.86    124.08 o 
  -5   1  11    10357.54    10677.82    200.23 o 
  -3   1  11      630.32      645.73     69.75 o 
  -1   1  11     1487.13     1466.14     86.38 o 
   1   1  11      147.64      212.43     61.49 o 
   3   1  11     1081.39     1051.53     86.94 o 
   5   1  11       51.24       84.05     77.46 o 
   7   1  11     7322.49     8770.70    320.97 o 
   9   1  11     1401.35     1400.14    159.79 o 
 -26   2  11     2531.64     2988.39    168.67 o 
 -24   2  11       35.06        4.54     89.96 o 
 -22   2  11      443.27      326.66    103.14 o 
 -20   2  11     4871.26     5368.92    186.07 o 
 -18   2  11     3229.26     2987.23    143.39 o 
 -16   2  11      178.10      106.09     74.81 o 
 -14   2  11       91.20      -87.22    143.09 o 
 -12   2  11      101.84      -57.59     86.45 o 
 -10   2  11     7169.36     7294.63    236.55 o 
  -8   2  11     1573.64     1405.65     98.01 o 
  -6   2  11      983.25      872.83     71.86 o 
  -4   2  11     7788.50     8316.70    218.73 o 
  -2   2  11     1283.38     1166.44    119.73 o 
   0   2  11      260.94      214.86     71.14 o 
   2   2  11     1322.15     1697.95    110.26 o 
   4   2  11      273.91      298.68     99.94 o 
   6   2  11     4157.79     4981.44    220.32 o 
   8   2  11      349.53      273.92    132.45 o 
  10   2  11       10.67      -91.31    114.40 o 
 -25   3  11        2.28        5.56     93.40 o 
 -23   3  11     1715.34     1700.72    140.73 o 
 -21   3  11      601.95      752.23    125.81 o 
 -19   3  11     1928.00     1883.54    163.95 o 
 -17   3  11      121.97       19.22     79.20 o 
 -15   3  11      120.42       12.87     73.52 o 
 -13   3  11      845.94      749.24    118.91 o 
 -11   3  11      443.52      291.81     98.65 o 
  -9   3  11      348.72      372.92    113.03 o 
  -7   3  11     5339.59     5271.60    165.62 o 
  -5   3  11      473.90      514.18     79.77 o 
  -3   3  11      271.15      226.92     72.90 o 
  -1   3  11     3621.91     3677.19    148.43 o 
   1   3  11     1375.47     1473.43    130.89 o 
   3   3  11     1145.16     1211.75    133.36 o 
   5   3  11      109.48       66.01    106.18 o 
   7   3  11       36.72       32.53    116.21 o 
   9   3  11     2237.34     2578.15    187.18 o 
 -24   4  11      565.97      468.65    111.33 o 
 -22   4  11      231.15       75.13     92.20 o 
 -20   4  11     4246.61     4616.82    302.67 o 
 -18   4  11     1532.75     1636.97    174.19 o 
 -16   4  11      903.14      866.42    100.73 o 
 -14   4  11       55.90      -63.52     70.99 o 
 -12   4  11     1184.05     1154.02    126.87 o 
 -10   4  11     7424.36     7316.27    390.18 o 
  -8   4  11      343.61      252.23     76.37 o 
  -6   4  11      140.47       -0.43     68.02 o 
  -4   4  11     6454.03     6775.29    303.19 o 
  -2   4  11     1354.37     1496.82    167.05 o 
   0   4  11     3151.05     3043.75    247.65 o 
   2   4  11      133.51      -46.45    188.51 o 
   4   4  11     2587.32     2543.90    171.25 o 
   6   4  11     3150.49     3167.86    325.32 o 
   8   4  11        1.82      -94.60    111.19 o 
 -23   5  11      197.81      109.52     98.10 o 
 -21   5  11      633.76      783.66    131.49 o 
 -19   5  11      820.29      972.73    111.45 o 
 -17   5  11     1138.37     1172.40    113.62 o 
 -15   5  11       99.70      -18.93     81.43 o 
 -13   5  11        8.28      -56.73     75.55 o 
 -11   5  11     1288.51     1183.27    130.87 o 
  -9   5  11     1310.64     1283.30    215.13 o 
  -7   5  11      547.05      360.65     79.89 o 
  -5   5  11     1701.07     1834.15    186.37 o 
  -3   5  11     1350.45     1356.89    276.68 o 
  -1   5  11      154.08       -6.27     90.28 o 
   1   5  11      278.38      301.81     98.98 o 
   3   5  11      183.71       58.83    106.55 o 
   5   5  11      176.85      126.09    111.61 o 
   7   5  11     1290.12     1573.51    167.88 o 
 -22   6  11      121.86     -104.68     95.57 o 
 -20   6  11      215.21      131.93     90.54 o 
 -18   6  11     5779.12     6122.15    363.09 o 
 -16   6  11      330.09      250.11     91.40 o 
 -14   6  11       47.11     -101.09     72.09 o 
 -12   6  11     3019.45     3149.82    143.90 o 
 -10   6  11      286.95      177.14     76.12 o 
  -8   6  11     1825.06     1710.32    113.32 o 
  -6   6  11     1469.12     1448.67    185.41 o 
  -4   6  11      344.31      219.80     96.58 o 
  -2   6  11     3074.86     2959.64    170.83 o 
   0   6  11        0.22       27.60     94.30 o 
   2   6  11        4.09     -145.94     97.30 o 
   4   6  11     2084.47     2433.43    175.19 o 
   6   6  11       20.14     -143.12    105.79 o 
 -21   7  11       35.59       -5.98     94.80 o 
 -19   7  11       11.48       40.39     89.60 o 
 -17   7  11     1277.14     1400.64    146.91 o 
 -15   7  11     1256.06     1355.87    206.19 o 
 -13   7  11     1957.82     2148.84    131.68 o 
 -11   7  11       24.22      -30.80     73.35 o 
  -9   7  11      134.69       64.99     76.38 o 
  -7   7  11     1310.96     1506.66    223.05 o 
  -5   7  11      645.58      565.11    109.59 o 
  -3   7  11        9.39       34.00     97.69 o 
  -1   7  11     1531.33     1700.09    344.74 o 
   1   7  11     1755.57     1666.57    352.75 o 
   3   7  11      874.20      936.25    142.72 o 
   5   7  11      347.06      360.57    130.18 o 
 -20   8  11        3.54      -79.39    112.83 o 
 -18   8  11      191.82      287.29     98.71 o 
 -16   8  11       27.96      -26.09     82.39 o 
 -14   8  11       88.01       91.79     87.11 o 
 -12   8  11       86.84      139.69     74.21 o 
 -10   8  11      416.78      200.92    105.60 o 
  -8   8  11        4.31      -26.20    100.32 o 
  -6   8  11      228.07       70.65    103.74 o 
  -4   8  11       15.08      -88.39     97.20 o 
  -2   8  11      368.52      338.82    179.13 o 
   0   8  11       61.62     -136.38    103.48 o 
   2   8  11      110.14      -19.98    119.53 o 
   4   8  11       27.24        7.83    109.38 o 
 -17   9  11     2240.54     2537.12    154.53 o 
 -15   9  11      911.27      965.23    204.21 o 
 -13   9  11     2916.27     3059.20    190.88 o 
 -11   9  11       92.21      135.09     83.13 o 
  -9   9  11        2.67     -143.14     95.43 o 
  -7   9  11     2209.33     2440.41    172.37 o 
  -5   9  11      104.70       50.68    130.17 o 
  -3   9  11       90.93      150.30    114.18 o 
  -1   9  11     2517.51     2733.86    187.46 o 
   1   9  11      546.49      336.98    207.72 o 
   3   9  11     1318.57     1202.84    220.98 o 
 -16  10  11       19.83     -185.54    157.17 o 
 -14  10  11       12.70     -156.61    104.41 o 
 -12  10  11      873.43      761.32    110.57 o 
 -10  10  11      242.99       37.64    138.29 o 
  -8  10  11       19.18      -72.90    108.98 o 
  -6  10  11      466.04      449.12    132.79 o 
  -4  10  11       89.38       -6.23    109.76 o 
  -2  10  11      867.65      689.19    143.35 o 
   0  10  11       26.11      -86.91    123.88 o 
 -11  11  11      179.33       93.43     95.00 o 
  -9  11  11       14.27      326.14    130.68 o 
  -7  11  11       98.57       82.45    122.57 o 
  -5  11  11       82.44       60.58    112.96 o 
 -24   0  12      256.89       19.22    190.33 o 
 -22   0  12      886.41      781.68    221.89 o 
 -20   0  12     9178.57     9634.92    454.12 o 
 -18   0  12       13.16     -232.32    154.88 o 
 -16   0  12     1104.72      936.34    178.45 o 
 -14   0  12     1518.72     1859.17    215.05 o 
 -12   0  12     2503.38     2559.32    233.12 o 
 -10   0  12    20132.96    21039.42    680.38 o 
  -8   0  12        7.16     -192.86    128.57 o 
  -6   0  12      165.62      -68.40    128.80 o 
  -4   0  12    10382.06    11187.62    303.39 o 
  -2   0  12      743.07      592.88    111.97 o 
   0   0  12      900.55     1147.91    124.46 o 
   2   0  12     1407.72     1797.21    170.78 o 
   4   0  12     1053.52     1150.26    140.28 o 
   6   0  12     3248.84     3936.55    318.23 o 
   8   0  12     1948.79     2449.51    292.60 o 
 -25   1  12      466.33      336.07    110.05 o 
 -23   1  12       50.11     -116.02     88.50 o 
 -21   1  12     1724.38     2202.47    145.45 o 
 -19   1  12     1584.90     1322.48    190.46 o 
 -17   1  12        7.39     -172.19    142.18 o 
 -15   1  12      662.67      602.21    287.45 o 
 -13   1  12       43.57     -139.29     92.86 o 
 -11   1  12      320.14      366.10    144.81 o 
  -9   1  12     4413.59     4680.44    509.48 o 
  -7   1  12       76.52     -133.46     88.97 o 
  -5   1  12     2209.92     2398.97     99.80 o 
  -3   1  12     2540.05     2720.32    109.24 o 
  -1   1  12      890.31      963.05     83.06 o 
   1   1  12     2335.93     2618.62    114.46 o 
   3   1  12      115.95      -31.83     68.96 o 
   5   1  12      134.81      173.80     93.91 o 
   7   1  12     1476.36     1923.43    147.55 o 
 -24   2  12      290.03      168.48    100.66 o 
 -22   2  12        0.62      -33.26     89.32 o 
 -20   2  12      732.10     1088.11    119.45 o 
 -18   2  12       67.83     -152.09    101.40 o 
 -16   2  12      337.71      333.05    116.88 o 
 -14   2  12       62.61     -131.02    101.03 o 
 -12   2  12     1747.44     1790.76    185.88 o 
 -10   2  12     3812.93     4109.45    190.03 o 
  -8   2  12      357.33      186.33    101.09 o 
  -6   2  12       43.80      -81.62     65.70 o 
  -4   2  12     2800.90     3018.25    191.09 o 
  -2   2  12      194.05      247.57     65.44 o 
   0   2  12      297.21      341.76     69.36 o 
   2   2  12      534.11      655.85    101.26 o 
   4   2  12      923.96     1131.81    114.99 o 
   6   2  12      320.16      333.51     94.42 o 
 -23   3  12      506.32      598.12    115.23 o 
 -21   3  12     3411.19     3414.45    197.73 o 
 -19   3  12     3261.27     3191.07    235.18 o 
 -17   3  12      219.58      132.05     84.80 o 
 -15   3  12     3966.76     4318.01    369.93 o 
 -13   3  12      807.16      704.76    126.18 o 
 -11   3  12      981.36      658.57    151.32 o 
  -9   3  12     6792.21     6909.10    450.80 o 
  -7   3  12      967.41      994.48     97.91 o 
  -5   3  12     5737.84     5902.61    176.00 o 
  -3   3  12     2440.78     2586.47    170.98 o 
  -1   3  12       12.66     -107.71     71.81 o 
   1   3  12     3657.61     4008.03    190.19 o 
   3   3  12       37.24      -89.51     93.56 o 
   5   3  12       20.59     -119.64    105.47 o 
   7   3  12     4175.60     4797.26    240.91 o 
 -24   4  12      222.02      121.93    102.90 o 
 -22   4  12     1360.39     1311.40    132.09 o 
 -20   4  12      497.59      367.35    105.62 o 
 -18   4  12      796.27      722.35    106.28 o 
 -16   4  12       50.84      -60.19     78.88 o 
 -14   4  12     1623.89     1740.55    158.52 o 
 -12   4  12       23.61      -64.43     96.56 o 
 -10   4  12     3345.29     3476.47    174.79 o 
  -8   4  12      139.68       38.69     74.34 o 
  -6   4  12     1267.98     1222.72    102.05 o 
  -4   4  12      236.83      176.85     75.52 o 
  -2   4  12     3251.61     3458.97    179.64 o 
   0   4  12      585.72      415.16    106.23 o 
   2   4  12      582.03      623.18    127.37 o 
   4   4  12      484.60      542.50    131.33 o 
   6   4  12      542.09      577.04    141.62 o 
 -23   5  12     2305.60     2493.39    306.73 o 
 -21   5  12      581.21      511.19    112.26 o 
 -19   5  12      449.04      380.25     99.07 o 
 -17   5  12       88.60      -18.81     83.66 o 
 -15   5  12     1964.69     2241.53    139.91 o 
 -13   5  12     3510.91     3881.75    323.03 o 
 -11   5  12        1.15       -4.80     93.32 o 
  -9   5  12      180.11       39.44     74.97 o 
  -7   5  12     3248.72     3463.25    176.92 o 
  -5   5  12      472.63      271.82    102.03 o 
  -3   5  12       87.70      -34.03     87.79 o 
  -1   5  12      269.98      383.70    220.65 o 
   1   5  12     1684.48     1947.79    210.69 o 
   3   5  12     2002.11     2346.66    181.67 o 
   5   5  12      235.49      102.12    127.64 o 
 -22   6  12      127.62       42.17    116.16 o 
 -20   6  12      231.44      279.51    101.40 o 
 -18   6  12      153.39       29.38     89.52 o 
 -16   6  12        4.44     -124.55     83.03 o 
 -14   6  12     1176.84     1165.48    176.83 o 
 -12   6  12     2135.89     2318.03    266.70 o 
 -10   6  12     1929.15     1952.73    152.56 o 
  -8   6  12       97.02       19.64     74.72 o 
  -6   6  12       17.54      -13.12     90.34 o 
  -4   6  12      980.22      949.18    129.15 o 
  -2   6  12       13.72      -17.96     97.71 o 
   0   6  12        2.05      -81.51     98.60 o 
   2   6  12      446.87      616.57    163.91 o 
   4   6  12      644.02      621.58    141.77 o 
 -19   7  12      867.60      940.97    119.84 o 
 -17   7  12      205.53      193.43     93.66 o 
 -15   7  12      134.05      -39.26     88.78 o 
 -13   7  12     1804.58     2317.00    169.28 o 
 -11   7  12      650.90      663.58    138.86 o 
  -9   7  12       35.38     -170.55    113.70 o 
  -7   7  12     1593.56     1964.63    174.09 o 
  -5   7  12       58.48      -57.44     94.23 o 
  -3   7  12       97.77       79.37    103.38 o 
  -1   7  12     2341.57     2389.10    353.63 o 
   1   7  12      982.91      727.36    135.56 o 
   3   7  12     1473.64     1365.85    165.19 o 
 -18   8  12     2322.94     2479.58    260.55 o 
 -16   8  12      170.20      -84.87     86.00 o 
 -14   8  12        0.05     -125.83     83.89 o 
 -12   8  12     3567.44     3886.00    286.43 o 
 -10   8  12       49.78     -149.11     99.41 o 
  -8   8  12      632.73      635.90    126.62 o 
  -6   8  12     1060.37     1053.57    141.19 o 
  -4   8  12      582.92      382.54    121.37 o 
  -2   8  12     2776.49     3030.64    307.59 o 
   0   8  12      207.68      -17.84    112.33 o 
 -15   9  12        0.97     -135.67    104.22 o 
 -13   9  12       55.85       38.51    112.54 o 
 -11   9  12       71.54      -99.77    106.68 o 
  -9   9  12       76.55      -56.41    104.57 o 
  -7   9  12        5.96     -145.59    106.50 o 
  -5   9  12       64.00      -19.94    109.64 o 
  -3   9  12      362.65      414.48    131.52 o 
  -1   9  12      238.59      153.92    123.15 o 
 -10  10  12      111.51      126.61    120.54 o 
  -8  10  12      127.25      -21.28    118.32 o 
  -6  10  12      248.55      163.64    118.95 o 
 -23   1  13     1131.39     1283.78    182.67 o 
 -21   1  13     2387.38     2684.18    202.51 o 
 -19   1  13      356.99      181.31    131.31 o 
 -17   1  13      182.21      160.38    116.41 o 
 -15   1  13     4092.74     4267.82    289.40 o 
 -13   1  13      437.30      140.75    109.38 o 
 -11   1  13        1.91       -7.27    104.57 o 
  -9   1  13     5381.47     6138.04    232.62 o 
  -7   1  13     2209.32     2250.57    187.77 o 
  -5   1  13     1767.12     1937.37    121.47 o 
  -3   1  13     1381.89     1588.18     98.43 o 
  -1   1  13      166.26      153.90     70.92 o 
   1   1  13     2976.82     3645.82    136.65 o 
   3   1  13      110.71       58.95     89.60 o 
   5   1  13       19.57     -127.53     85.02 o 
 -22   2  13      125.00      -33.57     93.96 o 
 -20   2  13     3848.20     4130.50    473.68 o 
 -18   2  13       40.95     -156.98    104.66 o 
 -16   2  13      299.30      326.95    124.89 o 
 -14   2  13     1674.92     1409.19    213.45 o 
 -12   2  13      484.60      553.97    121.61 o 
 -10   2  13     4046.35     4236.04    328.29 o 
  -8   2  13      105.01       17.85    100.33 o 
  -6   2  13        1.22      -93.82     93.66 o 
  -4   2  13     2624.88     2916.49    136.06 o 
  -2   2  13       19.06      -93.47     62.32 o 
   0   2  13      323.64      362.59     90.46 o 
   2   2  13     1505.42     2000.22    138.18 o 
   4   2  13      195.28      176.08     93.75 o 
 -23   3  13     1779.08     1759.16    145.81 o 
 -21   3  13       16.59       89.85     94.22 o 
 -19   3  13      180.02      109.52    125.10 o 
 -17   3  13      148.40     -104.80    114.39 o 
 -15   3  13      430.49      516.10    127.62 o 
 -13   3  13     1290.67     1227.20    143.05 o 
 -11   3  13     2138.78     2704.26    530.13 o 
  -9   3  13      676.46      459.68    116.59 o 
  -7   3  13     1779.85     2031.16    151.70 o 
  -5   3  13        0.73      -82.52     75.18 o 
  -3   3  13      119.97      117.36     81.24 o 
  -1   3  13      292.53      252.41     87.75 o 
   1   3  13      318.90      364.19    117.98 o 
   3   3  13      388.90      399.93    104.27 o 
 -22   4  13      660.90      557.35    180.98 o 
 -20   4  13     2816.14     3101.36    297.29 o 
 -18   4  13      882.56      929.83    258.04 o 
 -16   4  13      647.63      512.42    132.57 o 
 -14   4  13      652.30      713.03    152.93 o 
 -12   4  13     2168.04     2239.48    220.48 o 
 -10   4  13      562.04      634.17    143.20 o 
  -8   4  13        3.17      -91.66     92.28 o 
  -6   4  13      622.54      692.58    100.64 o 
  -4   4  13     1186.90     1351.10    139.77 o 
  -2   4  13       48.97      -77.17     97.46 o 
   0   4  13        1.18       14.54    101.38 o 
   2   4  13      827.81      946.27    179.02 o 
 -21   5  13      345.13      281.66    105.82 o 
 -19   5  13     1579.26     1451.83    148.64 o 
 -17   5  13        2.69     -149.39    110.65 o 
 -15   5  13      431.68      446.01    157.97 o 
 -13   5  13      347.53      568.95    130.16 o 
 -11   5  13      366.27      478.44    171.01 o 
  -9   5  13      437.86      416.11    111.68 o 
  -7   5  13       82.83       92.26     77.59 o 
  -5   5  13      130.67      133.05     99.54 o 
  -3   5  13     3645.18     3587.53    194.97 o 
  -1   5  13      471.59      231.13    115.87 o 
   1   5  13      699.77      584.78    125.09 o 
 -20   6  13      329.05      354.09    107.12 o 
 -18   6  13      520.78      695.95    115.22 o 
 -16   6  13       88.62     -158.15    110.07 o 
 -14   6  13       76.59       21.61    113.94 o 
 -12   6  13     3867.44     4237.76    491.18 o 
 -10   6  13        9.38     -147.41     98.27 o 
  -8   6  13      691.39      728.71    123.41 o 
  -6   6  13      949.64      899.12    192.17 o 
  -4   6  13       34.14      -52.16     97.70 o 
  -2   6  13      873.07      887.27    202.58 o 
   0   6  13       94.29      -57.34    108.61 o 
 -17   7  13      742.23      688.30    116.50 o 
 -15   7  13      912.44      980.14    218.70 o 
 -13   7  13      403.37      439.04    131.90 o 
 -11   7  13      741.82      503.74    174.33 o 
  -9   7  13      245.53        5.72    142.06 o 
  -7   7  13      858.78      868.36    133.11 o 
  -5   7  13      216.12       23.19    107.49 o 
  -3   7  13        1.84      -36.06    146.64 o 
  -1   7  13        9.24       44.99    106.31 o 
 -14   8  13      219.04      399.88    180.05 o 
 -12   8  13      188.35      309.97    158.31 o 
 -10   8  13        2.86      -71.84    159.46 o 
  -8   8  13       18.24      -29.00    105.41 o 
  -6   8  13      152.47       59.02    112.49 o 
  -4   8  13       82.46      -18.87    104.67 o 
 -22   0  14      239.68       78.01    194.22 o 
 -18   0  14      584.30      530.51    200.87 o 
 -16   0  14     1469.15     2200.94    245.45 o 
 -14   0  14     1080.14     1198.03    220.08 o 
 -12   0  14      370.55       92.88    162.42 o 
 -10   0  14      193.37      339.02    165.18 o 
  -8   0  14      315.31      479.72    177.53 o 
  -6   0  14      209.18      297.62    168.15 o 
  -4   0  14     3067.76     3366.67    262.18 o 
  -2   0  14      295.45      298.64    111.21 o 
   0   0  14      659.79      795.33    135.62 o 
   2   0  14     2049.33     2521.12    258.97 o 
 -21   1  14      212.10      406.19    145.97 o 
 -19   1  14      243.98      174.11    135.07 o 
 -17   1  14       37.99      -89.10    110.96 o 
 -15   1  14     1481.06     1460.21    224.86 o 
 -13   1  14        8.29     -139.07    103.44 o 
 -11   1  14      830.51      652.75    181.07 o 
  -9   1  14      119.05      161.28    112.26 o 
  -7   1  14       17.64     -150.69    100.46 o 
  -5   1  14       34.30       89.87    105.82 o 
  -3   1  14      581.05      642.52    102.56 o 
  -1   1  14       85.85       34.83     78.24 o 
   1   1  14      926.07     1184.33    124.64 o 
 -20   2  14      417.08      485.64    144.41 o 
 -18   2  14      283.20      214.68    175.00 o 
 -16   2  14      248.96      259.90    139.43 o 
 -14   2  14      205.68      140.65    115.01 o 
 -12   2  14      722.47      740.57    132.49 o 
 -10   2  14      161.92       71.54    106.56 o 
  -8   2  14        0.67      -99.69    101.13 o 
  -6   2  14      630.29      466.95    117.76 o 
  -4   2  14     1682.43     1979.69    132.06 o 
  -2   2  14     1432.61     1491.79    124.88 o 
   0   2  14      162.40      172.18     93.61 o 
 -19   3  14      615.34      904.81    153.42 o 
 -17   3  14      437.73      262.12    141.95 o 
 -15   3  14     4432.26     5088.66    232.52 o 
 -13   3  14      129.80       92.71    112.59 o 
 -11   3  14      427.67      337.39    113.48 o 
  -9   3  14      588.18      630.11    123.58 o 
  -7   3  14      267.58      261.81    109.83 o 
  -5   3  14      550.18      826.53    155.10 o 
  -3   3  14      553.62      663.35    198.91 o 
  -1   3  14       91.60       59.01    110.56 o 
 -20   4  14      176.28      125.78    131.83 o 
 -18   4  14      601.64      620.69    142.76 o 
 -16   4  14      104.17        2.75    118.73 o 
 -14   4  14      351.85      508.67    146.19 o 
 -12   4  14     1278.89     1099.71    146.22 o 
 -10   4  14      450.36      325.39    237.69 o 
  -8   4  14       54.27       16.26    146.64 o 
  -6   4  14      322.58      110.04    150.07 o 
  -4   4  14      650.99      651.17    264.11 o 
  -2   4  14      549.66      289.68    119.06 o 
   0   4  14      111.23       99.19    119.10 o 
 -17   5  14     1105.52     1409.07    311.00 o 
 -15   5  14     1165.78     1524.66    370.15 o 
 -13   5  14     1117.87     1176.48    153.59 o 
 -11   5  14      716.70      578.93    132.45 o 
  -9   5  14      267.59      314.41    175.01 o 
  -7   5  14     1848.83     1854.14    226.47 o 
  -5   5  14      173.89       96.07    107.70 o 
  -3   5  14        3.24      -14.38    106.66 o 
 -16   6  14       29.06        8.90    121.79 o 
 -14   6  14      498.35      476.65    136.50 o 
 -12   6  14      431.80      422.38    123.97 o 
 -10   6  14      762.96      406.51    172.95 o 
  -8   6  14        9.77       28.37    150.53 o 
  -6   6  14       70.16       60.23    109.11 o 
  -4   6  14     1289.18     1245.62    158.07 o 
 -13   7  14      501.71      428.48    172.04 o 
  -9   7  14       99.20      -24.48    148.93 o 
  -7   7  14     1214.74      832.47    187.37 o 
 -17   1  15      307.53      227.14    130.92 o 
 -15   1  15     4273.01     5398.47    865.46 o 
 -13   1  15       38.39     -130.17    115.69 o 
 -11   1  15       18.32      -85.92    110.77 o 
  -9   1  15     1551.70     1883.45    174.09 o 
  -7   1  15      540.24      496.90    131.87 o 
  -5   1  15      759.14     1038.37    154.07 o 
  -3   1  15      853.81      932.18    146.68 o 
 -18   2  15        6.49      -65.80    124.51 o 
 -16   2  15      590.91      590.20    143.21 o 
 -14   2  15     2297.40     2032.11    254.61 o 
 -12   2  15        8.60      -56.22    116.79 o 
 -10   2  15     1591.90     1985.55    319.07 o 
  -8   2  15       79.77      -45.21    159.68 o 
  -6   2  15       79.17      -22.90    112.13 o 
  -4   2  15     2259.36     2612.86    194.80 o 
 -17   3  15      491.65      531.06    142.14 o 
 -15   3  15      169.16      281.50    130.10 o 
 -13   3  15     1048.42      821.01    145.14 o 
 -11   3  15        6.23     -108.19    104.95 o 
  -9   3  15       26.22      -11.60    108.78 o 
  -7   3  15      376.47      442.23    128.65 o 
  -5   3  15        2.65      110.72    158.30 o 
 -14   4  15     1000.10     1025.90    154.80 o 
 -12   4  15      514.62      301.44    125.16 o 
 -10   4  15      696.27      709.19    128.26 o 
  -8   4  15       10.39      -62.80    105.34 o 
  -6   4  15      120.50      273.59    168.38 o 
                                                 
